# Supplementary material for: Identification of outcome-related driver mutations in cancer using conditional co-occurrence distributions
Source: Sci Rep. 2017 Feb 27;7:43350. doi: 10.1038/srep43350 (PMC5327384; doi:10.1038/srep43350)
Supplement: Supplementary Table 1 [file srep43350-s2.xls]

## Sheet: Cancer-VALORATE-Process-Summary
Source	Code	Cancer	Total Mutations	Mutations Used	%Mutations Used	Genes	Genes Used	Samples	Survival	Deaths	Moratorium	Min. Mutations	Expression Samples	Expression Type
TCGA	ACC	Adrenocortical carcinoma	20166	13544	67.163	6944	500	92	89	32	Free	4	77	RNA-Seq
TCGA	BLCA	Bladder Urothelial Carcinoma	138723	99957	72.055	16611	9044	412	395	175	Free	4	390	RNA-Seq
TCGA	BRCA	Breast invasive carcinoma	90489	68115	75.274	15773	6162	1097	965	138	Free	4	962	RNA-Seq
TCGA	CESC	Cervical squamous cell carcinoma and endocervical adenocarcinoma	46547	30591	65.721	12376	1978	307	192	42	Free	4	191	RNA-Seq
TCGA	CHOL	Cholangiocarcinoma	6755	4555	67.432	3506	57	45	35	17	Free	3	35	RNA-Seq
TCGA	COAD	Colon adenocarcinoma	199756	151701	75.943	17582	11812	458	353	74	Free	4	351	RNA-Seq
TCGA	COADREAD	Colon and Rectum adenocarcinoma	233768	177860	76.084	17823	12766	629	469	95	Free	4	467	RNA-Seq
TCGA	DBLC	Lymphoid Neoplasm Diffuse Large B-cell Lymphoma	16918	10679	63.122	6457	241	48	47	9	Free	3	47	RNA-Seq
TCGA	ESCA	Esophageal carcinoma	58602	40484	69.083	13583	3220	185	185	77	Free	4	184	RNA-Seq
TCGA	GBM	Glioblastoma multiforme	22073	16488	74.698	8246	830	598	290	228	Free	4	148	RNA-Seq
TCGA	GBMLGG	Gliomas	54239	38774	71.487	12772	2994	1114	800	350	Free	4	428	RNA-Seq
TCGA	HNSC	Head and Neck squamous cell carcinoma	118140	84283	71.342	15799	7064	528	510	219	Free	4	279	RNA-Seq
TCGA	KICH	Kidney Chromophobe	7559	5315	70.314	3698	89	113	66	9	Free	3
TCGA	KIPAN	Kidney PAN cancer ICGC	72707	56543	77.768	14870	4629	941	797	203	Free	4	640	RNA-Seq
TCGA	KIRC	Kidney renal clear cell carcinoma	26305	19694	74.868	9906	977	537	417	147	Free	4	415	RNA-Seq
TCGA	KIRP	Kidney renal papillary cell carcinoma	18878	14660	77.657	8334	563	291	280	41	Free	4	160	RNA-Seq
TCGA	LAML	Acute Myeloid Leukemia (AML)	2585	1963	75.938	1407	27	200	183	105	Free	4	149	RNA-Seq
TCGA	LGG	Brain Lower Grade Glioma	32166	22286	69.284	9757	1192	516	513	125	Free	4	280	RNA-Seq
TCGA	LIHC	Liver hepatocellular carcinoma	53777	41526	77.219	13728	3448	377	368	130	Free	4	192	RNA-Seq
TCGA	LUAD	Lung adenocarcinoma	245084	177072	72.25	16934	10932	542	496	169	Free	4	219	RNA-Seq
TCGA	LUSC	Lung squamous cell carcinoma	65305	48722	74.607	13481	4101	504	178	85	Free	4	175	RNA-Seq
TCGA	OV	Ovarian serous cystadenocarcinoma	27910	21048	75.414	10340	1165	592	468	268	Free	4	185	RNA-Seq
TCGA	PAAD	Pancreatic adenocarcinoma	47527	35145	73.947	8634	2102	185	183	99	Free	4	149	RNA-Seq
TCGA	PCPG	Pheochromocytoma and Paraganglioma	4662	2938	63.02	2246	38	179	179	6	Free	4	179	RNA-Seq
TCGA	PRAD	Prostate adenocarcinoma	40731	27995	68.731	11280	1446	499	498	10	Free	4	331	RNA-Seq
TCGA	READ	Rectum adenocarcinoma	34011	26159	76.913	10629	1118	171	116	21	Free	3
TCGA	SARC	Sarcoma	160	20921	13053	7492	7492	461	261	93	Free	4	245	RNA-Seq
TCGA	SKCM	Skin Cutaneous Melanoma	290321	191821	66.072	17086	11249	470	343	177	Free	4	336	RNA-Seq
TCGA	STAD	Stomach adenocarcinoma	209217	154139	73.674	17416	12077	443	376	139	Free	4	256	RNA-Seq
TCGA	STES	Stomach and Esophagous adenocarcinoma	207122	152268	73.516	18414	12406	628	456	174	Free	4	440	RNA-Seq
TCGA	TGCT	Testicular Germ Cell Tumors	14672	9187	62.616	5783	216	150	149	20	Free	4	133	RNA-Seq
TCGA	THCA	Thyroid carcinoma	15908	9964	62.635	5601	293	507	491	14	Free	4	399	RNA-Seq
TCGA	THYM	Thymoma	3064	2107	68.766	1807	12	124	123	9	Free	4	118	RNA-Seq
TCGA	UCEC	Uterine Corpus Endometrial Carcinoma	184861	140714	76.119	18421	11682	548	248	33	Free	4	247	RNA-Seq
TCGA	UCS	Uterine Carcinosarcoma	11339	8156	71.929	5516	97	57	56	35	Free	3	56	RNA-Seq
TCGA	UVM	Uveal Melanoma	2174	1618	74.425	1335	7	80	80	23	Free	4	80	RNA-Seq
ICGC/TARGET	ALL-US	Blood Cancer - Acute Lymphoblastic Leukemia	11660	3455	29.631	744	2	1002	14	13	Free	3	1	Array
ICGC/TARGET	NBL-US	Pediatric Solid Tumor - Neuroblastoma	1933	917	47.439	161	5	606	105	66	Free	4	21	Array
ICGC	BOCA-FR	Bone Cancer - Ewing sarcoma	121151	2526	2.085	727	4	100	97	40	2017-01-14	4
ICGC	BOCA-UK	Bone Cancer - Osteosarcoma / chondrosarcoma / rare subtypes	9707	3474	35.789	942	7	145	15	15	Free	3
ICGC	BTCA-JP	Biliary Tract Cancer - Multiple histological subtypes	503731	70205	13.937	10889	1340	239	233	103	2016-11-27	4
ICGC	CLLE-ES	Chronic Lymphocytic Leukemia - IgVH +/-	1065406	11272	1.058	2514	70	549	218	52	Free	4	201	Array
ICGC	COCA-CN	Colorectal Cancer - Adenocarcinoma, non-Western	1114792	136785	12.27	13719	2963	147	147	21	2017-01-14	4
ICGC	ESAD-UK	Esophageal adenocarcinoma	8512044	46646	0.548	7868	810	119	119	59	Free	4
ICGC	ESCA-CN	Esophageal Cancer - Squamous carcinoma	214774	47332	22.038	8384	698	468	88	41	Free	4
ICGC	LICA-FR	Liver Hepatocellular carcinoma (Secondary to alcohol and adiposity)	1239916	67935	5.479	10307	1001	307	232	120	Free	4
ICGC	LINC-JP	Liver Hepatocellular carcinoma (Virus associated)	1680726	66187	3.938	10095	1257	244	231	66	Free	4
ICGC	LUSC-KR	Lung Adenocarcinoma, Squamous cell carcinoma	409031	14946	3.654	3005	157	36	14	6	Free	3
ICGC	MALY-DE	Malignant Lymphoma - Germinal center B-cell derived lymphomas	920944	7607	0.826	1890	43	118	44	2	Free	3	44	RNA-Seq
ICGC	MELA-AU	Skin Cancer - AU	61611255	333933	0.542	16550	8465	183	179	97	2017-06-15	4
ICGC	ORCA-IN	Oral Cancer - Gingivobuccal	100117	35020	34.979	6788	345	119	106	41	Free	4
ICGC	OV-AU	Ovarian Cancer - Serous cystadenocarcinoma	3276763	28344	0.865	5616	154	93	93	74	Free	4	82	RNA-Seq
ICGC	PACA-AU	Pancreatic Cancer - Ductal adenocarcinoma	4057790	51047	1.258	8145	648	462	310	193	Free	4	189	Array
ICGC	PACA-CA	Pancreatic Cancer - Ductal adenocarcinoma	4464429	57859	1.296	8222	581	252	177	115	Free	4	6	RNA-Seq
ICGC	PACA-IT	Pancreatic Cancer	324592	2587	0.797	846	1	37	36	6	2017-01-14	3
ICGC	PAEN-AU	Pancreatic Cancer - Endocrine neoplasms	447596	3630	0.811	1060	5	67	45	8	Free	3	27	RNA-Seq
ICGC	PBCA-DE	Pediatric Brain Tumors - Medulloblastoma & Pediatric Pilocytic Astrocytoma	405242	7035	1.736	1738	26	380	59	31	Free	3
ICGC	PRAD-UK	Prostate Cancer - Adenocarcinoma	2210814	17377	0.786	2841	38	108	107	13	Free	4
ICGC	RECA-EU	Renal Cancer - Renal cell carcinoma (Focus on but not limited to clear cell subtype)	1522418	11205	0.736	2974	35	122	29	5	Free	3	21	RNA-Seq
ICGC	SKCA-BR	Skin Cancer - Adenocarcinoma	8394939	41471	0.494	7729	608	66	66	34	2017-06-15	3
ICGC	THCA-SA	Thyroid Cancer - Papillary thyroid carcinoma	380602	105267	27.658	12783	862	15	15	2	Free	3
