# Supplementary material for: Identification of outcome-related driver mutations in cancer using conditional co-occurrence distributions
Source: Sci Rep. 2017 Feb 27;7:43350. doi: 10.1038/srep43350 (PMC5327384; doi:10.1038/srep43350)
Supplement: Supplementary Table 2 [file srep43350-s3.xls]

## Sheet: Gene Estimations
Cancer	Symbol	n.Mut	Analyzed	p.Valorate	2*p.Valorate	Log Rank Statistic	p.SurvDiff (CLRT)	q.Valorate	q.SurvDiff	Risk	p.Risk	Valorate.rank	SurvDiff.rank
ALL-US	KRAS	3	Yes	0	0	-3.47135	0.0315085	0	0.154388	0.137545	0.0615425	1	1
ESCA	TUBA3C	7	Yes	0	0	-7.19634	0.00363661	0	0.281731	1.15002e-08	0.995394	1	34
GBMLGG	IDH1	410	Yes	0	0	157.162	0	0	0	0.113325	0	1	2
STES	TCF7	6	Yes	0	0	-7.15631	0.00447148	0	0.396885	3.35061e-08	0.992784	1	95
GBMLGG	PTEN	112	Yes	2.10942e-18	4.21885e-18	51.849	0	5.87685e-15	0	3.32485	0	2	2
GBMLGG	EGFR	110	Yes	1.4766e-17	2.95319e-17	51.2251	0	2.74253e-14	0	3.24936	0	3	2
GBMLGG	ATRX	210	Yes	2.08279e-17	4.16557e-17	-67.6697	1.78746e-14	2.90132e-14	9.95972e-12	0.338759	2.5191e-13	4	5
GBMLGG	CIC	111	Yes	4.35391e-16	8.70782e-16	-49.9272	3.73268e-12	4.852e-13	1.73321e-09	0.184268	6.02545e-10	5	6
LGG	IDH1	395	Yes	1.55379e-13	3.10757e-13	35.316	0	3.23809e-10	0	0.196899	0	1	2
GBMLGG	PCDHGC5	46	Yes	4.80837e-11	9.61674e-11	26.3623	0	4.46537e-08	0	4.17742	1.55431e-15	6	2
LGG	EGFR	34	Yes	3.64918e-10	7.29837e-10	17.4135	0	3.80245e-07	0	7.58169	1.11022e-15	2	2
GBMLGG	TP53	330	Yes	9.21865e-09	1.84373e-08	-55.6029	2.10258e-09	7.33804e-06	5.85778e-07	0.510364	4.03904e-09	7	10
GBMLGG	NF1	63	Yes	1.00267e-06	2.00535e-06	23.4576	7.65839e-09	0.000698363	1.93966e-06	2.55387	2.48543e-08	8	11
PCPG	MUC16	9	Yes	1.59918e-05	3.19836e-05	3.59842	1.39979e-09	0.00121537	5.31919e-08	39.6535	3.9026e-05	1	1
PRAD-UK	AR	4	Yes	2.36406e-05	4.72812e-05	3.29275	3.83527e-05	0.00179669	0.000485801	9.96957	0.0006345	1	3
LAML	TP53	12	Yes	8.02052e-05	0.00016041	8.40892	6.30181e-06	0.00401026	0.000157545	3.85468	2.0925e-05	1	1
GBMLGG	SPTA1	33	Yes	9.17017e-06	1.83403e-05	15.2796	2.0831e-06	0.00567735	0.000191255	2.55556	4.67764e-06	9	30
GBMLGG	PCDHAC2	40	Yes	1.23e-05	2.46e-05	16.7315	1.07065e-06	0.00685355	0.000114725	2.50942	2.47089e-06	10	26
PRAD-UK	USP42	4	Yes	0.00028752	0.000575041	2.79754	2.18071e-10	0.0109258	8.2867e-09	35.6929	9.12905e-05	2	1
UVM	SF3B1	18	Yes	0.00104678	0.00209357	-5.88762	0.00712808	0.014655	0.0274727	0.105323	0.0278395	1	1
LGG	PTEN	23	Yes	2.48751e-05	4.97502e-05	9.73988	4.27823e-11	0.0172799	1.11448e-08	6.26616	8.43643e-09	3	4
GBMLGG	SCN9A	14	Yes	3.65788e-05	7.31575e-05	8.92983	8.15531e-06	0.0185288	0.000540969	3.29738	2.61245e-05	11	42
PBCA-DE	KDM6A	3	Yes	0.00159956	0.00319911	-3.55623	0.0280704	0.0223938	0.196493	9.62465e-09	0.99676	1	1
GBMLGG	PCDH11X	13	Yes	5.55014e-05	0.000111003	8.39946	1.62332e-07	0.0257711	2.51254e-05	4.38915	1.66003e-06	12	18
LGG	NF1	31	Yes	5.59292e-05	0.000111858	10.5382	7.31274e-09	0.0291391	1.26998e-06	4.66802	1.40957e-07	4	6
LAML	DNMT3A	46	Yes	0.0012852	0.00257039	13.7485	0.000548615	0.0321299	0.00685769	2.05314	0.000754971	2	2
GBMLGG	PDGFRA	21	Yes	7.68158e-05	0.000153632	10.7653	2.12811e-06	0.0329244	0.000191255	3.17866	7.04623e-06	13	31
GBMLGG	SMARCA4	25	Yes	9.66821e-05	0.000193364	-12.4555	0.00078904	0.0384795	0.0186992	0.132596	0.00440417	14	116
COCA-CN	KCNH5	5	Yes	2.56087e-05	5.12174e-05	4.45783	3.82782e-08	0.0386179	2.88617e-05	12.6835	9.4407e-07	1	1
GBMLGG	MAP1S	5	Yes	0.000110011	0.000220021	4.49113	3.39066e-10	0.0391679	1.1808e-07	10.1748	3.55483e-07	15	8
GBMLGG	ADAM29	9	Yes	0.000112471	0.000224941	6.56906	2.45678e-05	0.0391679	0.00142596	3.78221	8.55658e-05	16	48
NBL-US	PMFBP1	4	Yes	0.00407917	0.00815834	-4.21428	0.0330982	0.0407917	0.154348	1.35208e-08	0.996417	1	1
GBMLGG	TTN	150	Yes	0.000138291	0.000276582	27.0889	4.61285e-05	0.0434381	0.00237989	1.68051	5.59241e-05	17	54
GBMLGG	UGT1A1	10	Yes	0.000140324	0.000280648	6.96278	9.42913e-07	0.0434381	0.000110682	4.5748	8.14793e-06	18	23
UVM	BAP1	26	Yes	0.00643496	0.0128699	5.65921	0.00784933	0.0450447	0.0274727	2.91784	0.0110627	2	2
COCA-CN	MUC6	53	Yes	7.05e-05	0.000141	8.67519	0.000135659	0.0467953	0.0204574	6.48088	0.000782192	2	5
COCA-CN	FAM104B	17	Yes	9.30942e-05	0.000186188	6.37926	6.26362e-05	0.0467953	0.0157426	5.18689	0.000197857	3	3
CESC	PRG4	4	Yes	2.89309e-05	5.78619e-05	3.78193	3.33067e-16	0.047331	2.72449e-13	24.7252	3.44111e-08	1	1
GBMLGG	HCN1	15	Yes	0.00016364	0.000327281	8.60441	3.54597e-05	0.0479897	0.001965	3.05296	8.5317e-05	19	50
GBMLGG	HEATR7B2	12	Yes	0.000197239	0.000394479	7.46957	6.31061e-05	0.0549509	0.00303127	3.20319	0.00015422	20	58
STES	PRDM5	10	Yes	6.7896e-06	1.35792e-05	-8.70918	0.00160732	0.057474	0.219451	3.24457e-08	0.992044	2	62
GBMLGG	PTPRT	7	Yes	0.00022079	0.00044158	5.51977	5.94004e-06	0.0585779	0.000435499	4.82381	4.08886e-05	21	38
GBMLGG	IDH2	20	Yes	0.000231284	0.000462568	-10.6676	0.00145746	0.0585779	0.0290625	0.0827842	0.0128652	22	139
BTCA-JP	TP53	59	Yes	6.78886e-05	0.000135777	17.1505	1.10051e-05	0.0647657	0.00262472	2.43374	2.07972e-05	1	2
BOCA-FR	TP53	7	Yes	0.0108048	0.0216096	3.85834	0.000219641	0.0648287	0.000658924	5.15458	0.000868684	1	1
GBMLGG	ANKRD36C	15	Yes	0.00028365	0.000567301	-9.07451	0.00548225	0.0673348	0.0734305	0.175226	0.0140915	23	208
GBMLGG	C6orf170	5	Yes	0.000290028	0.000580056	4.36293	4.31612e-08	0.0673348	8.58907e-06	8.16279	4.38747e-06	24	14
COCA-CN	RIMBP2	6	Yes	0.000183064	0.000366127	4.24098	6.38256e-06	0.0679986	0.00240623	8.41179	3.42506e-05	4	2
COCA-CN	MUC4	38	Yes	0.00022546	0.000450919	7.62831	0.000284933	0.0679986	0.0268549	4.74838	0.000790482	5	8
GBMLGG	Unknown	11	Yes	0.000315893	0.000631786	6.91519	1.5987e-06	0.0704062	0.000159071	4.44734	1.14853e-05	25	28
LGG	CIC	110	Yes	0.000201897	0.000403793	-17.1356	0.000322741	0.0713491	0.0157367	0.363231	0.0005632	5	21
LGG	CUX1	4	Yes	0.00020542	0.00041084	3.65158	5.33441e-10	0.0713491	1.11169e-07	12.2654	1.3067e-06	6	5
GBMLGG	SMCHD1	8	Yes	0.000355665	0.00071133	5.80643	9.65387e-08	0.0736608	1.79305e-05	6.08963	2.90507e-06	26	15
GBMLGG	FUBP1	45	Yes	0.000356935	0.000713869	-14.8154	0.00080063	0.0736608	0.0186992	0.275304	0.00174256	27	117
THCA	LMTK2	4	Yes	0.00013	0.000260001	-0.391538	0.52321	0.0748802	0.898959	3.87819e-08	0.998288	1	68
PCPG	SPHKAP	4	Yes	0.0022479	0.0044958	1.89214	5.70186e-09	0.0854202	1.08335e-07	30.3792	0.000188386	2	2
GBMLGG	SDHAP2	9	Yes	0.000434441	0.000868881	6.1077	1.05495e-10	0.0864537	4.19869e-08	8.16837	5.78472e-08	28	7
ORCA-IN	KIF1A	4	Yes	0.000169994	0.000339987	-2.6846	0.0856906	0.0873767	0.822486	1.30132e-08	0.99715	1	19
GBMLGG	ARID1A	23	Yes	0.000506417	0.00101283	-10.4725	0.00350587	0.0911975	0.0530835	0.214743	0.00803493	29	184
GBMLGG	CABIN1	7	Yes	0.000507546	0.00101509	5.20875	9.28498e-05	0.0911975	0.00417225	3.98318	0.00030452	30	62
GBMLGG	STAG2	16	Yes	0.000517879	0.00103576	8.28245	0.000121965	0.0911975	0.00471936	2.83582	0.000235441	31	72
GBMLGG	RPSA	9	Yes	0.000523747	0.00104749	6.05435	1.31018e-05	0.0911975	0.000829585	4.21429	6.22333e-05	32	44
GBMLGG	NOTCH1	40	Yes	0.000591045	0.00118209	-13.3668	0.00414208	0.0971214	0.060736	0.4102	0.00552285	33	190
GBMLGG	SLC12A3	4	Yes	0.000600042	0.00120008	3.59802	1.29569e-08	0.0971214	3.00817e-06	10.2965	4.17544e-06	34	12
GBMLGG	DVL2	5	Yes	0.000610059	0.00122012	4.2207	1.85243e-06	0.0971214	0.000177961	6.57249	3.45674e-05	35	29
GBMLGG	MAP3K12	6	Yes	0.000630021	0.00126004	-5.55791	0.0152601	0.0971221	0.13783	1.01784e-07	0.990006	36	307
GBMLGG	PLEKHG4B	11	Yes	0.000644924	0.00128985	6.62946	0.000282392	0.0971221	0.00845962	3.03443	0.000557662	37	93
GBMLGG	DMGDH	4	Yes	0.000670047	0.00134009	3.58388	2.74392e-08	0.0982501	5.88042e-06	9.94624	6.68586e-06	38	13
GBMLGG	RB1	29	Yes	0.000704954	0.00140991	10.8716	0.000264036	0.0989126	0.00808356	2.27471	0.000382384	39	91
GBMLGG	KLF17	5	Yes	0.000710069	0.00142014	4.19147	2.92452e-06	0.0989126	0.000239639	6.35028	4.66848e-05	40	34
PRAD-UK	TP53	9	Yes	0.00399732	0.00799463	2.72024	0.00915075	0.101265	0.0695457	4.8266	0.0175226	3	5
GBMLGG	ZSCAN29	4	Yes	0.000810057	0.00162011	3.5535	1.09565e-07	0.10997	1.9078e-05	9.2092	1.24465e-05	41	16
GBMLGG	SLC45A4	4	Yes	0.000840059	0.00168012	3.54825	1.25592e-07	0.10997	2.05824e-05	9.20999	1.42505e-05	42	17
GBMLGG	LRFN5	11	Yes	0.000862766	0.00172553	6.44769	4.98207e-05	0.10997	0.00252365	3.61107	0.000150541	43	55
GBMLGG	UBBP4	26	Yes	0.000868395	0.00173679	-10.5863	0.00316542	0.10997	0.0501545	0.211117	0.00744491	44	175
GBMLGG	MED13	6	Yes	0.000928246	0.00185649	4.59966	9.84793e-05	0.114937	0.00428439	4.35695	0.000362522	45	64
THYM	MT-ND5	7	Yes	0.00526773	0.0105355	2.18702	0.00809157	0.11589	0.0890073	6.34894	0.0171652	1	1
GBMLGG	WASH2P	9	Yes	0.000970854	0.00194171	5.7824	9.55554e-05	0.11619	0.00422567	3.69893	0.000274649	46	63
GBMLGG	TRPV4	4	Yes	0.000980069	0.00196014	3.52759	2.78853e-07	0.11619	4.08886e-05	8.75581	2.09317e-05	47	19
GBMLGG	FOXK1	4	Yes	0.00105998	0.00211997	-4.37429	0.0292778	0.123046	0.205461	9.76295e-08	0.991176	48	397
GBMLGG	CPSF6	4	Yes	0.00109008	0.00218015	3.50976	5.53199e-07	0.123957	7.00552e-05	8.40015	2.86815e-05	49	22
UVM	GNAQ	40	Yes	0.0267612	0.0535224	-4.81151	0.042875	0.124886	0.100042	0.422212	0.0494756	3	3
PRAD-UK	PCLO	4	Yes	0.00676932	0.0135386	1.83687	3.74297e-06	0.128617	7.11165e-05	19.8801	0.00107882	4	2
READ	FAM135B	4	Yes	0.000150002	0.000300003	-2.4652	0.0802214	0.132901	0.906966	1.04639e-08	0.99734	1	30
GBM	IDH1	15	Yes	0.000152837	0.000305674	-13.8116	0.0010512	0.138763	0.0950756	0.280556	0.0021774	1	9
GBM	LRRC55	6	Yes	0.00017047	0.000340941	-9.63739	0.00298693	0.138763	0.173669	0.157367	0.00957598	2	14
GBMLGG	CALCR	9	Yes	0.00128015	0.0025603	5.63897	1.24834e-06	0.14266	0.00012881	5.30911	1.48473e-05	50	27
GBMLGG	DDX11L2	6	Yes	0.00137108	0.00274217	4.45187	1.8982e-09	0.149798	5.85778e-07	9.42928	8.57646e-07	51	9
NBL-US	ALK	21	Yes	0.045964	0.091928	5.50666	0.061739	0.157815	0.154348	1.708	0.064993	2	2
NBL-US	ATRX	5	Yes	0.0473445	0.094689	-2.99216	0.162317	0.157815	0.270529	0.380296	0.178769	3	3
STES	NDN	11	Yes	2.81751e-05	5.63501e-05	-8.32737	0.00369863	0.159001	0.366455	0.0935343	0.0189365	3	85
GBMLGG	TVP23C	9	Yes	0.00149734	0.00299468	-6.1463	0.0270694	0.159812	0.195884	0.235031	0.0421431	52	385
GBMLGG	OR51G1	4	Yes	0.00152011	0.00304021	3.45777	2.7732e-06	0.159812	0.000234125	7.51032	6.76433e-05	53	33
LGG	MYOCD	8	Yes	0.000575829	0.00115166	4.63449	6.74044e-05	0.164133	0.00438971	4.60024	0.000286645	7	16
LGG	CACNA1E	10	Yes	0.00063007	0.00126014	5.15152	1.77498e-08	0.164133	2.64218e-06	7.70237	1.84216e-06	8	7
STES	ZC3H12C	9	Yes	4.00051e-05	8.00102e-05	-7.22149	0.00854661	0.169322	0.548084	0.112349	0.0296994	4	132
PCPG	ATRX	5	Yes	0.0067545	0.013509	1.65886	0.00233848	0.171114	0.0296207	11.6079	0.00923745	3	3
GBMLGG	COL6A3	25	Yes	0.00172356	0.00344711	9.24607	0.00150002	0.17629	0.02943	2.12602	0.00193784	54	142
GBMLGG	MCOLN3	4	Yes	0.00174012	0.00348024	3.43206	4.97098e-06	0.17629	0.000384699	7.21376	9.69864e-05	55	36
PRAD-UK	ABI3BP	5	Yes	0.0116875	0.0233749	1.79308	5.60689e-05	0.17765	0.000532654	15.6442	0.00270754	5	4
GBMLGG	SCAF4	5	Yes	0.00190018	0.00380037	3.93491	0.000134994	0.178551	0.00501458	4.76801	0.000547416	56	75
GBMLGG	PIK3C2G	10	Yes	0.00190222	0.00380444	5.68709	0.00164216	0.178551	0.0310193	2.78489	0.00256322	57	147
GBMLGG	HELZ2	8	Yes	0.00191145	0.00382289	-5.51113	0.0157181	0.178551	0.139906	1.01845e-07	0.990047	58	313
GBMLGG	EZR	4	Yes	0.00195014	0.00390027	3.41671	7.31633e-06	0.178551	0.000509583	6.98698	0.00011966	59	40
GBMLGG	OR4D5	5	Yes	0.00196019	0.00392038	3.92178	0.000152676	0.178551	0.0055241	4.7387	0.000595976	60	77
GBMLGG	ADAMTS8	4	Yes	0.00198014	0.00396028	3.41182	8.08472e-06	0.178551	0.000540969	7.03331	0.000125308	61	41
GBMLGG	CNTNAP2	14	Yes	0.00202872	0.00405745	6.75869	0.000942867	0.178551	0.0211841	2.6573	0.00148128	62	124
GBMLGG	MC3R	5	Yes	0.0020402	0.00408039	3.90217	0.000190321	0.178551	0.00631232	4.64284	0.000699804	63	84
GBMLGG	ATCAY	5	Yes	0.0020602	0.0041204	3.89638	0.000197179	0.178551	0.00646284	4.62921	0.000719035	64	85
GBMLGG	NIPBL	21	Yes	0.00208288	0.00416575	-8.81698	0.0116043	0.178551	0.117978	0.301427	0.0173335	65	274
GBMLGG	SEMG2	14	Yes	0.00222567	0.00445135	6.67743	0.00121976	0.181983	0.0251723	2.60207	0.00183809	66	135
GBMLGG	JPH2	4	Yes	0.00223016	0.00446031	3.38602	1.47901e-05	0.181983	0.000915674	6.64732	0.000178661	67	45
GBMLGG	FAM75C1	4	Yes	0.00224016	0.00448032	3.3853	1.55023e-05	0.181983	0.000938902	6.63565	0.00018441	68	46
GBMLGG	WASH3P	12	Yes	0.00225355	0.00450711	6.16936	0.000230535	0.181983	0.00729852	3.25587	0.000500426	69	88
GBMLGG	STXBP5L	8	Yes	0.0024153	0.0048306	4.95895	1.05549e-06	0.189175	0.000114725	5.9711	1.80424e-05	70	25
GBMLGG	IL4R	9	Yes	0.00243332	0.00486665	5.30197	4.39041e-05	0.189175	0.00230787	4.23581	0.000175875	71	53
GBMLGG	PKHD1	29	Yes	0.00244447	0.00488895	9.67128	0.000660817	0.189175	0.0165859	2.24219	0.000921142	72	111
GBMLGG	TEX15	10	Yes	0.00267885	0.0053577	5.49471	0.000487965	0.200248	0.0130718	3.26144	0.000979177	73	104
GBMLGG	DRD5	12	Yes	0.00269396	0.00538792	6.05802	0.000379758	0.200248	0.010796	3.14495	0.00075482	74	98
GBMLGG	LOC645752	7	Yes	0.00271833	0.00543666	4.53252	0.000171879	0.200248	0.0059857	4.17536	0.000551336	75	80
GBMLGG	REN	7	Yes	0.00273131	0.00546263	4.52737	0.000182262	0.200248	0.00611786	4.15613	0.000570377	76	83
GBMLGG	KIF1B	4	Yes	0.0028502	0.0057004	3.33996	3.72433e-05	0.203618	0.00199538	6.22144	0.000314385	77	52
GBMLGG	FAM123C	7	Yes	0.00286518	0.00573036	4.50559	0.000222411	0.203618	0.00712227	4.09434	0.000654186	78	87
GBMLGG	ZNF878	5	Yes	0.00290994	0.00581989	-4.32295	0.0579397	0.203618	0.312735	0.184236	0.0914793	79	516
GBMLGG	CARD6	9	Yes	0.00295408	0.00590815	5.19084	0.000107648	0.203618	0.00428439	3.96305	0.000338878	80	70
GBMLGG	RIMS2	15	Yes	0.00295999	0.00591999	6.78132	0.00270869	0.203618	0.0446534	2.35636	0.0036364	81	169
CESC	SMG1	7	Yes	0.000249998	0.000499997	-3.55574	0.0437072	0.204499	0.900276	1.22004e-08	0.996749	2	34
THCA	BCL9	4	Yes	0.000730002	0.00146	-0.360921	0.540461	0.207361	0.898959	1.0588e-07	0.997447	2	72
THCA	FLG2	5	Yes	0.00108001	0.00216001	-0.392981	0.523808	0.207361	0.898959	3.92129e-08	0.998282	3	69
THYM	MT-CO2	4	Yes	0.01899	0.0379799	-0.608798	0.409859	0.208889	0.689645	1.27514e-08	0.998648	2	6
GBMLGG	CLYBL	4	Yes	0.00316022	0.00632044	3.31616	5.96017e-05	0.212792	0.00291317	5.96444	0.000418728	82	57
GBMLGG	GABRB2	8	Yes	0.00316974	0.00633947	4.82398	0.00105534	0.212792	0.022792	3.27283	0.00196465	83	129
GBMLGG	PSD4	5	Yes	0.00321031	0.00642061	3.74896	0.000777485	0.21295	0.0186992	4.07647	0.00193532	84	114
LIHC	DNAH8	19	Yes	5.10218e-05	0.000102044	9.66081	2.06281e-06	0.217557	0.000549738	3.59845	8.9652e-06	1	8
CESC	CUBN	7	Yes	0.000399997	0.000799994	-3.49101	0.0443314	0.218132	0.900276	1.19189e-08	0.996786	3	35
LGG	EDAR	5	Yes	0.000943918	0.00188784	3.52385	3.1558e-07	0.218569	3.28834e-05	8.8799	2.40542e-05	9	10
LUAD	ACTC1	14	Yes	2.19833e-05	4.39666e-05	-8.49204	0.00570678	0.220373	0.398865	0.174075	0.014439	1	131
LUAD	CCBE1	7	Yes	2.40687e-05	4.81374e-05	5.90529	1.35123e-08	0.220373	3.09296e-05	6.83367	9.50547e-07	2	4
GBMLGG	CDK13	5	Yes	0.00359034	0.00718068	3.69716	0.00114165	0.225174	0.0240192	3.91899	0.00258217	85	132
GBMLGG	ACTL9	4	Yes	0.00361025	0.00722051	3.27986	0.000106454	0.225174	0.00428439	5.66097	0.000602458	86	68
GBMLGG	GABRA6	15	Yes	0.00362337	0.00724673	6.60167	0.00156101	0.225174	0.0302011	2.55407	0.00226271	87	144
GBMLGG	FLG	61	Yes	0.00364656	0.00729311	13.1556	0.0028657	0.225174	0.0465125	1.7072	0.00321754	88	171
GBMLGG	NLRP3	7	Yes	0.00367732	0.00735465	4.41031	0.000473861	0.225174	0.0128418	3.84086	0.00113551	89	102
GBMLGG	GRM3	12	Yes	0.00371164	0.00742328	5.82708	0.000987359	0.225174	0.0218316	2.91251	0.00166871	90	126
GBMLGG	OR5M3	6	Yes	0.00371628	0.00743257	4.04487	0.00369173	0.225174	0.0550706	3.11548	0.00591475	91	186
GBMLGG	PCLO	42	Yes	0.00371787	0.00743574	11.1609	0.00146042	0.225174	0.0290625	1.94133	0.00177927	92	140
GBMLGG	ST18	5	Yes	0.00381036	0.00762071	3.67622	0.00145323	0.225247	0.0290625	3.82102	0.00299984	93	138
GBMLGG	CCDC158	7	Yes	0.00383821	0.00767641	4.39116	0.000507936	0.225247	0.013235	3.79784	0.00123356	94	106
GBMLGG	ODZ4	5	Yes	0.00384036	0.00768072	3.67248	0.00143347	0.225247	0.0290625	3.82451	0.00301719	95	137
LGG	SERPINB7	4	Yes	0.00108771	0.00217543	3.17793	0.00042552	0.22668	0.0184219	5.05091	0.00154744	10	24
KIPAN	MUC4	137	Yes	5.94421e-05	0.000118884	-20.0972	0.000707764	0.228611	0.0784892	0.499961	0.00089151	1	32
KIPAN	MICAL1	5	Yes	6.07361e-05	0.000121472	4.50183	1.97721e-10	0.228611	3.72111e-07	10.5002	3.03557e-07	2	2
GBMLGG	PEX14	4	Yes	0.00400028	0.00800056	3.25114	0.000164742	0.229789	0.00583903	5.45373	0.000793187	96	78
GBMLGG	SYN3	4	Yes	0.00400028	0.00800056	3.25169	0.000174625	0.229789	0.00600622	5.41499	0.000812439	96	81
GBMLGG	LAMA1	14	Yes	0.00407715	0.00815429	6.22891	0.00123011	0.231815	0.0251991	2.71436	0.00192834	98	136
GBMLGG	MLL2	11	Yes	0.00419651	0.00839302	5.50094	0.000462045	0.23383	0.0127451	3.28179	0.000953993	100	101
GBMLGG	PLCG1	11	Yes	0.00419651	0.00839302	5.50117	0.00305591	0.23383	0.0489297	2.6264	0.00439113	100	174
ESCA	ZC3H12C	4	Yes	9.0002e-05	0.000180004	-4.6946	0.0218231	0.237065	0.684309	3.43347e-08	0.994154	2	84
CESC	C14orf39	4	Yes	0.000580003	0.00116001	-2.45133	0.101361	0.237221	0.900276	3.57431e-08	0.995757	4	58
LIHC	TNKS1BP1	7	Yes	0.000111508	0.000223016	5.55006	3.38047e-06	0.237735	0.000655196	5.12548	3.05283e-05	2	11
GBMLGG	SEMA3C	12	Yes	0.00436909	0.00873818	5.71234	0.000149858	0.241035	0.00549347	3.58434	0.000393069	101	76
GBMLGG	HS3ST6	4	Yes	0.00444031	0.00888062	3.21926	0.000259197	0.242563	0.00802357	5.20081	0.0010763	102	90
GBMLGG	TCHH	22	Yes	0.00460595	0.0092119	7.75988	0.00618506	0.243587	0.0795397	1.98931	0.00727465	103	216
GBMLGG	MYO9B	6	Yes	0.00461027	0.00922054	3.94565	0.000121237	0.243587	0.00471936	4.82975	0.000503849	104	71
GBMLGG	ADAR	4	Yes	0.00463993	0.00927987	-3.5929	0.0561403	0.243587	0.308913	2.98567e-07	0.987491	105	505
GBMLGG	DCAF12L1	6	Yes	0.00472714	0.00945428	3.93801	0.000125165	0.243587	0.00476164	4.83622	0.00050928	106	73
GBMLGG	OR5AR1	6	Yes	0.00472714	0.00945428	3.93752	0.000126476	0.243587	0.00476164	4.80038	0.000527717	106	74
GBMLGG	DNAH2	22	Yes	0.00477049	0.00954099	7.72948	0.00369641	0.243587	0.0550706	2.11923	0.00452861	108	187
GBMLGG	SLC9A4	10	Yes	0.00479449	0.00958898	5.17652	0.00201262	0.243587	0.0357145	2.88619	0.00313933	109	157
GBMLGG	PRAMEF12	4	Yes	0.00481034	0.00962068	3.19653	0.000362413	0.243587	0.0105175	5.04605	0.00134089	110	96
GBMLGG	HERC2P3	4	Yes	0.00487034	0.00974069	3.19223	0.000372911	0.243587	0.0107106	5.0586	0.00138531	111	97
GBMLGG	CUX1	5	Yes	0.00490044	0.00980087	3.55959	0.0029047	0.243587	0.0467774	3.52383	0.00530947	112	173
GBMLGG	KRTAP5-5	4	Yes	0.00493993	0.00987986	-3.56432	0.116671	0.243587	0.457165	0.340777	0.133975	113	711
PACA-IT	DAXX	5	Yes	0.0406498	0.0812996	-1.16839	0.220405	0.243899	0.452705	3.69856e-09	0.998839	1	1
GBMLGG	AHNAK2	29	Yes	0.00502938	0.0100588	8.87266	0.0028626	0.245822	0.0465125	2.03324	0.00348913	114	170
GBMLGG	MUC7	12	Yes	0.00512086	0.0102417	-5.93615	0.0226495	0.248117	0.17577	0.141468	0.0508736	115	359
GBMLGG	SLC4A1	5	Yes	0.00529045	0.0105809	3.5219	3.64205e-07	0.25265	4.83178e-05	8.58174	2.25063e-05	116	21
GBMLGG	CEP170B	4	Yes	0.00530993	0.0106199	-3.52377	0.086959	0.25265	0.39651	0.208504	0.120337	117	611
GBMLGG	QKI	5	Yes	0.00535045	0.0107009	3.51936	0.00367915	0.25265	0.0550706	3.43166	0.00639823	118	185
LGG	SI	7	Yes	0.0013857	0.0027714	4.06386	0.00313203	0.257029	0.090655	3.25229	0.00522042	11	36
LGG	FOXK1	4	Yes	0.00148001	0.00296002	-3.25761	0.056987	0.257029	0.434657	9.38703e-08	0.99242	12	135
GBMLGG	SLC30A3	4	Yes	0.00553039	0.0110608	3.15728	0.000560537	0.258652	0.0144598	4.84024	0.00181071	119	108
GBMLGG	PCDHB4	4	Yes	0.00557039	0.0111408	3.15153	0.000598946	0.258652	0.0153088	4.79801	0.00191968	120	109
LUSC-KR	BCLAF1	4	Yes	0.004995	0.00999001	-2.37919	0.0486092	0.25974	0.623607	9.21283e-10	0.999046	2	3
LUSC-KR	OTOP1	4	Yes	0.004995	0.00999001	-2.37919	0.0486092	0.25974	0.623607	9.21283e-10	0.999046	2	3
LUSC-KR	SLC35G5	4	Yes	0.004995	0.00999001	-2.37919	0.0486092	0.25974	0.623607	9.21283e-10	0.999046	2	3
GBMLGG	STAB2	5	Yes	0.00566047	0.0113209	3.4916	9.53474e-07	0.260662	0.000110682	8.10443	3.93325e-05	121	24
GBMLGG	GRIK3	4	Yes	0.00587041	0.0117408	3.13774	0.00071465	0.266389	0.0177769	4.71955	0.00214239	122	112
GBMLGG	EEF1A1	6	Yes	0.00588046	0.0117609	3.83899	0.00035825	0.266389	0.0105175	4.38524	0.00108926	123	94
GBMLGG	SALL3	5	Yes	0.00605049	0.012101	3.46249	2.27141e-06	0.26643	0.000197755	7.64556	6.25389e-05	124	32
GBMLGG	HIF3A	4	Yes	0.00611043	0.0122209	3.12553	0.000803249	0.26643	0.0186992	4.64403	0.00233473	125	119
GBMLGG	DNMT3A	10	Yes	0.00611994	0.0122399	-5.31611	0.0200844	0.26643	0.163135	1.09623e-07	0.99016	126	343
GBMLGG	CLTC	4	Yes	0.00612043	0.0122409	3.125	0.000834928	0.26643	0.0192241	4.64139	0.00235747	128	121
GBMLGG	KCNH1	4	Yes	0.00612043	0.0122409	3.12485	0.000805422	0.26643	0.0186992	4.65921	0.00233069	128	120
STES	ZNF569	12	Yes	7.96446e-05	0.000159289	-7.77753	0.00644996	0.269677	0.474773	0.106465	0.0257375	5	115
CESC	KMT2C	22	Yes	0.000948352	0.0018967	-6.03248	0.0122168	0.269928	0.499667	0.187827	0.0235793	5	20
CESC	MXRA5	9	Yes	0.000989955	0.00197991	-3.66646	0.0394291	0.269928	0.900276	1.19482e-08	0.996705	6	31
GBMLGG	OR4K13	5	Yes	0.00633049	0.012661	3.43977	4.4795e-06	0.271012	0.000356568	7.28288	8.88554e-05	129	35
GBMLGG	GABRB3	7	Yes	0.00635861	0.0127172	4.12867	0.00242993	0.271012	0.0412792	3.25765	0.00422911	130	164
GBMLGG	COL6A6	7	Yes	0.00637159	0.0127432	4.1252	0.00248977	0.271012	0.0420393	3.25364	0.00429893	131	165
GBMLGG	MLL3	10	Yes	0.00644921	0.0128984	5.00759	0.000361888	0.272188	0.0105175	3.59912	0.000848373	132	95
GBMLGG	GPR179	5	Yes	0.00652049	0.013041	3.42414	6.10987e-06	0.272188	0.000436464	7.07779	0.000107804	133	39
GBMLGG	NLRP4	10	Yes	0.0065458	0.0130916	4.99368	0.000400148	0.272188	0.0111481	3.56104	0.000924734	134	100
LGG	PLCG1	6	Yes	0.00182252	0.00364503	3.54687	1.18313e-07	0.274089	1.54103e-05	9.52201	1.5431e-05	13	8
LGG	COL14A1	6	Yes	0.00187486	0.00374973	3.5335	0.00325297	0.274089	0.0916107	3.54865	0.00579132	14	37
LGG	ABLIM3	4	Yes	0.0020248	0.0040496	2.83955	1.15319e-12	0.274089	4.00541e-10	20.6932	6.43942e-07	15	3
LGG	IGF1R	7	Yes	0.00212704	0.00425408	3.88025	0.000219283	0.274089	0.0120259	4.70558	0.000794189	16	19
LGG	PDGFRA	9	Yes	0.00223585	0.00447169	4.31256	1.70303e-07	0.274089	1.97173e-05	7.72297	9.92034e-06	17	9
GBMLGG	HECTD4	6	Yes	0.00665021	0.0133004	-4.17022	0.0397851	0.274481	0.245224	1.10135e-07	0.99128	135	452
GBMLGG	GON4L	5	Yes	0.0067705	0.013541	3.39945	1.21523e-05	0.275367	0.000787357	6.80132	0.000157435	136	43
GBMLGG	LAMB1	5	Yes	0.0067705	0.013541	3.39885	0.00704397	0.275367	0.0880023	3.17466	0.0106202	136	223
ORCA-IN	KMT2D	9	Yes	0.0014386	0.00287719	-4.88646	0.0180624	0.275899	0.663148	1.22836e-08	0.996191	2	7
ORCA-IN	CLCN7	4	Yes	0.00161031	0.00322061	3.46499	1.47886e-06	0.275899	0.000380067	9.29087	7.90134e-05	3	1
GBMLGG	PIK3R1	53	Yes	0.00688163	0.0137633	11.3504	0.009896	0.277858	0.106861	1.60747	0.0106063	138	258
ESCA	CTNNA3	7	Yes	0.000160016	0.000320033	-5.94184	0.0169098	0.280989	0.618908	0.197469	0.0284626	3	71
GBMLGG	COL11A2	9	Yes	0.00711876	0.0142375	4.6809	0.00200822	0.284988	0.0357145	3.0769	0.00335439	139	156
GBMLGG	ZIC4	4	Yes	0.0071605	0.014321	3.05816	0.00164031	0.284988	0.0310193	4.29388	0.00383567	140	146
LUSC-KR	ADAMTS7	3	Yes	0.010989	0.021978	-1.91088	0.0850778	0.285714	0.623607	1.04939e-09	0.99912	5	7
LUSC-KR	MUC17	3	Yes	0.010989	0.021978	-1.91088	0.0850778	0.285714	0.623607	1.04939e-09	0.99912	5	7
LUSC-KR	PSPC1	3	Yes	0.010989	0.021978	-1.91088	0.0850778	0.285714	0.623607	1.04939e-09	0.99912	5	7
PACA-IT	ATM	3	Yes	0.0952381	0.190476	-0.708672	0.362451	0.285714	0.452705	1.17841e-08	0.998556	2	2
LGG	MAP3K12	5	Yes	0.00251002	0.00502004	-3.3572	0.0553903	0.290605	0.434657	3.54631e-08	0.995026	18	131
UCEC	TOP2A	5	Yes	6.99997e-05	0.000139999	-1.82049	0.146275	0.29192	0.762141	3.19929e-08	0.996378	1	291
UCEC	CNTN5	4	Yes	7.99999e-05	0.00016	-1.58885	0.172822	0.29192	0.762141	3.14735e-08	0.996621	2	339
GBMLGG	ODZ3	6	Yes	0.00744062	0.0148812	3.72146	0.000980283	0.294036	0.0218316	3.9746	0.00228736	141	125
GBMLGG	SSPO	6	Yes	0.00757813	0.0151563	3.71007	0.00108533	0.295299	0.0230818	3.93529	0.00244419	142	131
GBMLGG	PRIC285	6	Yes	0.00759189	0.0151838	3.70791	0.0010499	0.295299	0.022792	3.95731	0.00242943	143	128
GBMLGG	KEL	23	Yes	0.0076776	0.0153552	7.41029	0.0034876	0.295299	0.0530835	2.17966	0.00440984	144	181
GBMLGG	FAM135B	5	Yes	0.00769052	0.015381	3.35206	0.00890183	0.295299	0.100364	3.07959	0.0126995	145	247
GBMLGG	REM1	4	Yes	0.00775055	0.0155011	3.02785	0.00212381	0.295299	0.0373322	4.17585	0.00461209	146	158
GBMLGG	IGF2R	4	Yes	0.00779055	0.0155811	3.02564	0.00213334	0.295299	0.0373322	4.16468	0.00471987	147	159
LGG	TNFSF14	5	Yes	0.00271194	0.00542389	3.23179	0.000210989	0.297457	0.0120259	5.40188	0.00096965	19	18
PBCA-DE	FAM234A	3	Yes	0.0548771	0.109754	1.88047	0.0701593	0.301905	0.226325	2.93334	0.0837512	2	2
PBCA-DE	SFMBT2	3	Yes	0.0697038	0.139408	1.64733	0.129329	0.301905	0.226325	2.51643	0.135307	3	4
PBCA-DE	FRAS1	4	Yes	0.0862586	0.172517	-1.89396	0.288462	0.301905	0.403847	0.45598	0.297396	4	5
GBMLGG	TMPRSS7	4	Yes	0.00824058	0.0164812	2.99751	0.00267641	0.310247	0.0443839	4.04779	0.00553962	148	168
GBMLGG	UGGT1	7	Yes	0.00841968	0.0168394	3.97188	0.00505357	0.31299	0.0697752	3.00848	0.00770045	149	201
GBMLGG	HLTF	4	Yes	0.00844059	0.0168812	2.98878	0.00287155	0.31299	0.0465125	4.02498	0.00573654	150	172
GBMLGG	DUX4L3	7	Yes	0.00850968	0.0170194	3.96943	0.00510916	0.31299	0.0697752	3.00583	0.00772929	151	204
GBMLGG	RBM19	6	Yes	0.00853815	0.0170763	3.65734	0.00155563	0.31299	0.0302011	3.78219	0.00322694	152	143
GBMLGG	TRIP12	7	Yes	0.00859962	0.0171992	-4.22316	0.0385417	0.312992	0.242021	1.10127e-07	0.991225	153	443
GBMLGG	KIR3DL2	5	Yes	0.00865053	0.0173011	3.3041	7.11141e-05	0.312992	0.00330206	5.88154	0.000467091	154	60
PRAD-UK	KIAA1614	4	Yes	0.0272799	0.0545598	-1.39352	0.278051	0.314305	0.751422	0.325322	0.299447	6	14
PRAD-UK	TG	4	Yes	0.0289492	0.0578983	1.44765	0.191041	0.314305	0.659961	2.5233	0.204171	7	11
GBMLGG	ODZ2	4	Yes	0.00891063	0.0178213	2.96734	0.00339531	0.320323	0.0528455	3.92798	0.0067024	155	179
GBMLGG	SLIT3	11	Yes	0.00899445	0.0179889	4.96385	0.00429124	0.320562	0.0625936	2.67344	0.0060927	156	191
GBMLGG	ABCA5	5	Yes	0.00907053	0.0181411	3.28675	0.0116454	0.320562	0.117978	2.96242	0.0162682	157	275
GBMLGG	GABRA1	9	Yes	0.00913979	0.0182796	4.52681	0.00017997	0.320562	0.00611457	4.18615	0.000571135	158	82
GBMLGG	HECW1	7	Yes	0.00914741	0.0182948	3.93058	0.00610444	0.320562	0.0794718	2.9427	0.00896355	159	214
GBMLGG	FOXA1	5	Yes	0.00921053	0.0184211	3.28057	0.000107462	0.320757	0.00428439	5.6648	0.000608367	160	69
GBMLGG	HIVEP3	8	Yes	0.00927128	0.0185426	-4.44381	0.0722854	0.320867	0.360909	0.297967	0.0900473	161	558
OV	BRCA2	13	Yes	0.00025506	0.00051012	-10.3169	0.00619966	0.321434	0.496502	0.309879	0.00966747	1	14
OV	NEK1	4	Yes	0.000279994	0.000559989	-5.95783	0.0122385	0.321434	0.66904	1.0331e-07	0.989648	2	21
PRAD-UK	CSMD3	4	Yes	0.0358023	0.0716045	1.28425	0.108957	0.323718	0.414038	3.48094	0.131136	8	10
PRAD-UK	OBSCN	4	Yes	0.0383351	0.0766701	-0.959954	0.421357	0.323718	0.800578	0.425195	0.432823	9	20
ORCA-IN	DYNC1H1	6	Yes	0.00254212	0.00508423	4.16742	0.00166618	0.326662	0.0856417	3.6883	0.00332905	4	5
GBMLGG	SPAM1	7	Yes	0.00951934	0.0190387	3.91225	0.000165572	0.327418	0.00583903	4.718	0.000634422	162	79
GBMLGG	JHDM1D	7	Yes	0.00970232	0.0194046	3.90191	0.00672618	0.330524	0.0853311	2.9312	0.00968505	163	219
GBMLGG	ARMC3	7	Yes	0.00972828	0.0194566	3.90107	0.000200937	0.330524	0.00650944	4.62967	0.000712628	164	86
GBMLGG	SLCO5A1	7	Yes	0.00991828	0.0198366	3.88673	0.00736091	0.334937	0.0898922	2.88221	0.010509	165	227
GBMLGG	ZNF407	7	Yes	0.00999126	0.0199825	3.88464	0.00738172	0.334999	0.0898922	2.8845	0.0104776	166	228
GBMLGG	SETBP1	5	Yes	0.0101305	0.0202611	3.23623	0.014865	0.334999	0.137151	2.86593	0.0197581	167	301
GBMLGG	YSK4	7	Yes	0.0101972	0.0203945	3.87656	0.000244276	0.334999	0.00764666	4.54749	0.000838784	168	89
GBMLGG	OR6C75	4	Yes	0.0102007	0.0204014	2.89739	0.00569775	0.334999	0.0755902	3.66771	0.00990902	169	210
GBMLGG	KCNQ5	4	Yes	0.0102207	0.0204414	2.8959	0.00580306	0.334999	0.0766224	3.67043	0.00995879	170	211
STES	ADAM15	4	Yes	0.000120003	0.000240006	-4.3968	0.0224729	0.338608	0.786087	8.16027e-08	0.991263	6	242
KIRC	FAM178A	4	Yes	0.000749784	0.00149957	3.55607	8.45975e-08	0.34587	2.75506e-05	9.54799	1.20631e-05	1	3
KIRC	MUC4	74	Yes	0.000788385	0.00157677	-14.5103	0.00350585	0.34587	0.122329	0.483915	0.00423715	2	28
KIRC	CDCA2	4	Yes	0.000849755	0.00169951	3.53644	1.85118e-07	0.34587	4.5215e-05	9.11325	1.8131e-05	3	4
KIRC	PROX1	4	Yes	0.00101971	0.00203941	3.51589	3.95973e-07	0.34587	7.73732e-05	8.65782	2.60382e-05	4	5
KIRC	CHD7	8	Yes	0.00124994	0.00249988	5.09517	8.13571e-08	0.34587	2.75506e-05	7.19019	4.34445e-06	5	2
KIRC	FCRL4	4	Yes	0.00127963	0.00255926	3.48651	1.04234e-06	0.34587	0.000169728	8.15814	4.3125e-05	6	6
KIRC	JMJD1C	5	Yes	0.00138999	0.00277998	-3.21326	0.0690736	0.34587	0.784708	1.07625e-07	0.992365	7	86
KIRC	IGSF3	4	Yes	0.00148996	0.00297991	-2.71533	0.0952252	0.34587	0.85655	1.08177e-07	0.992977	8	104
KIRC	CRB1	6	Yes	0.00179995	0.00359989	-3.54103	0.056109	0.34587	0.688568	1.07579e-07	0.99198	9	79
KIRC	MCOLN3	4	Yes	0.00184947	0.00369894	3.43241	4.71135e-06	0.34587	0.00065757	7.43648	0.000100093	10	7
KIRC	CLCN2	5	Yes	0.00194706	0.00389413	3.92385	0.000143637	0.34587	0.0127575	4.81336	0.00057941	11	11
COADREAD	DMTF1	4	Yes	5.00004e-05	0.000100001	-2.38194	0.113677	0.347742	0.887468	1.03845e-07	0.993458	1	667
COADREAD	MSH6	41	Yes	5.3194e-05	0.000106388	-9.29326	0.00263296	0.347742	0.424864	0.153055	0.00893466	2	53
COADREAD	FGFR1	13	Yes	5.9997e-05	0.000119994	-5.07739	0.0277853	0.347742	0.887468	0.146168	0.0573439	3	214
BOCA-FR	STAG2	15	Yes	0.116104	0.232208	2.77998	0.190232	0.348312	0.285348	1.67384	0.194424	2	2
GBMLGG	RELN	19	Yes	0.0109196	0.0218392	6.44333	0.010979	0.354825	0.114133	2.0254	0.0127535	171	268
GBMLGG	MYOCD	11	Yes	0.0109874	0.0219749	4.8268	0.0177061	0.354825	0.149883	2.18877	0.0205319	172	329
GBMLGG	VWF	13	Yes	0.0110476	0.0220953	5.30046	0.00554091	0.354825	0.0738612	2.47869	0.00734328	173	209
GBMLGG	TIMD4	9	Yes	0.0112343	0.0224686	-4.61448	0.0673958	0.354825	0.344182	0.294078	0.0854018	174	545
GBMLGG	PCSK5	11	Yes	0.0112451	0.0224902	-5.09472	0.0340085	0.354825	0.226124	0.155814	0.0645353	175	418
GBMLGG	MAMDC4	4	Yes	0.0113098	0.0226197	-3.08265	0.114042	0.354825	0.453885	0.230438	0.146558	176	700
GBMLGG	GPR112	13	Yes	0.0114225	0.0228449	5.2703	0.00602854	0.354825	0.0788522	2.46323	0.00783478	177	213
GBMLGG	NKX2-1	4	Yes	0.0115198	0.0230397	-3.07485	0.123991	0.354825	0.472434	0.241761	0.156702	178	729
GBMLGG	SSX5	4	Yes	0.0115698	0.0231397	-3.07238	0.0771305	0.354825	0.374365	2.98048e-07	0.988432	179	574
GBMLGG	F13A1	7	Yes	0.0115728	0.0231457	3.78814	0.010554	0.354825	0.110527	2.74844	0.0142489	180	265
GBMLGG	APOBR	4	Yes	0.0115908	0.0231816	2.83724	0.00827087	0.354825	0.0968178	3.4809	0.0133258	181	238
GBMLGG	RBMS3	4	Yes	0.0116208	0.0232416	2.83511	0.00836176	0.354825	0.0968344	3.48626	0.0134435	182	240
GBMLGG	SLC6A10P	5	Yes	0.0117105	0.023421	3.16943	0.000494185	0.354825	0.0131124	4.90639	0.00165294	183	105
GBMLGG	CPVL	4	Yes	0.0117408	0.0234816	2.82895	0.00887714	0.354825	0.100364	3.44912	0.0139771	184	245
GBMLGG	PDGFRB	4	Yes	0.0117808	0.0235616	2.82719	0.00887781	0.354825	0.100364	3.45902	0.0140271	185	246
GBMLGG	MGAM	14	Yes	0.011894	0.0237881	5.40881	0.0207769	0.356309	0.167296	2.01269	0.0232866	186	346
GBMLGG	NAV2	5	Yes	0.0120905	0.024181	3.15636	0.020322	0.359287	0.164584	2.7357	0.0256574	187	344
GBMLGG	DHX30	6	Yes	0.0121371	0.0242741	3.47361	0.00484619	0.359287	0.0681894	3.32076	0.00788802	188	198
GBMLGG	ELTD1	6	Yes	0.0123077	0.0246154	3.46227	0.00513565	0.359287	0.0697947	3.29484	0.00824906	189	205
GBMLGG	EZH2	4	Yes	0.0123108	0.0246217	2.80422	0.0100766	0.359287	0.107974	3.3857	0.0155667	190	260
GBMLGG	PCDH11Y	9	Yes	0.0123158	0.0246317	4.31062	0.0239419	0.359287	0.183247	2.1992	0.0278008	191	364
GBMLGG	C17orf47	5	Yes	0.0124798	0.0249595	-3.36837	0.13285	0.360408	0.487534	0.35568	0.149689	192	758
GBMLGG	CR2	7	Yes	0.0125397	0.0250794	3.74284	0.0122584	0.360408	0.121971	2.69993	0.0161216	193	280
GBMLGG	FGG	6	Yes	0.0125483	0.0250966	3.4543	0.0053585	0.360408	0.0723619	3.27871	0.00855663	194	206
GBMLGG	RLTPR	5	Yes	0.0126205	0.025241	3.13431	0.000781864	0.360623	0.0186992	4.67261	0.0022501	195	115
COCA-CN	FRG1	37	Yes	0.00144401	0.00288802	6.33679	0.00263754	0.362927	0.110549	3.62877	0.00437489	6	17
GBMLGG	MYO1A	8	Yes	0.0128434	0.0256869	4.03143	0.0413875	0.365121	0.251211	2.04437	0.0458247	196	459
COCA-CN	IGHV4OR15-8	9	Yes	0.00171891	0.00343783	3.90276	0.000343267	0.365353	0.0287581	5.50469	0.000923753	7	9
COCA-CN	PLCG2	5	Yes	0.00220715	0.0044143	2.71168	8.44797e-05	0.365353	0.0159244	9.78314	0.000315016	8	4
COCA-CN	PRIM2	8	Yes	0.00238004	0.00476009	-1.81468	0.152831	0.365353	0.805423	1.30693e-08	0.997664	9	117
COCA-CN	CDRT1	12	Yes	0.00266504	0.00533009	4.11419	0.00218877	0.365353	0.110549	4.06414	0.0037106	10	14
COCA-CN	GPRIN2	12	Yes	0.00266504	0.00533009	4.11438	0.00242975	0.365353	0.110549	4.03204	0.00394067	10	16
UVM	GNA11	36	Yes	0.116237	0.232473	2.96936	0.202821	0.368728	0.354937	1.69629	0.207948	4	4
UVM	EIF1AX	10	Yes	0.131689	0.263377	-1.77124	0.25494	0.368728	0.356917	0.330135	0.279067	5	5
KIRC	MICAL1	4	Yes	0.0024293	0.0048586	3.36694	2.24726e-05	0.369208	0.00274446	6.63816	0.000235542	12	8
KIRC	USP18	4	Yes	0.00249928	0.00499856	3.359	2.53299e-05	0.369208	0.0027497	6.48063	0.000256902	13	9
KIRC	PRKAG2	4	Yes	0.00282919	0.00565837	3.3365	4.07785e-05	0.369208	0.00398406	6.28397	0.000330674	14	10
KIRC	SYNE1	14	Yes	0.00290455	0.00580911	6.13045	0.00157298	0.369208	0.0731809	2.70769	0.00240897	15	21
KIRC	BAZ2B	8	Yes	0.0030232	0.0060464	4.64453	0.00225331	0.369208	0.091195	3.07918	0.00375212	16	24
GBMLGG	TCF12	20	Yes	0.0131225	0.026245	-6.56844	0.0568919	0.37116	0.309572	0.463369	0.0631359	197	512
GBMLGG	PABPC3	6	Yes	0.0132677	0.0265354	3.42536	0.0061809	0.371496	0.0795397	3.22143	0.00965557	198	215
GBMLGG	SULT1B1	6	Yes	0.0132677	0.0265354	3.42567	5.67623e-06	0.371496	0.000427405	7.25176	0.000106905	198	37
GBMLGG	LRRC7	7	Yes	0.0133386	0.0266772	3.70501	0.00108265	0.371614	0.0230818	3.92812	0.00247828	200	130
LGG	MAP3K19	4	Yes	0.00358066	0.00716131	2.70861	4.73368e-07	0.373104	4.48409e-05	10.9945	6.15663e-05	20	11
PBCA-DE	TP53	3	Yes	0.134301	0.268603	1.27377	0.120045	0.376044	0.226325	3.01073	0.139472	5	3
GBMLGG	CATSPERD	6	Yes	0.013579	0.027158	3.41344	0.00681049	0.376428	0.0858553	3.19161	0.010208	201	221
GBMLGG	RBPJL	5	Yes	0.0137005	0.027401	3.09233	0.00114664	0.377917	0.0240192	4.4772	0.00301168	202	133
GBMLGG	SRSF11	5	Yes	0.0137805	0.027561	3.08928	0.00116551	0.378251	0.0242322	4.47118	0.00302166	203	134
GBMLGG	GRM8	7	Yes	0.0140044	0.0280088	3.67775	0.0153841	0.380314	0.137943	2.61554	0.0197154	204	310
GBMLGG	RBM46	4	Yes	0.0140309	0.0280619	2.74259	0.014102	0.380314	0.134089	3.21878	0.0204143	205	293
GBMLGG	TENM3	6	Yes	0.0140604	0.0281209	-3.64392	0.120947	0.380314	0.467996	0.349249	0.138437	206	720
GBMLGG	TSHZ2	10	Yes	0.0142082	0.0284165	4.42799	0.0184616	0.380819	0.153994	2.27477	0.0218212	207	334
GBMLGG	MDC1	6	Yes	0.0143602	0.0287204	3.3884	0.0073906	0.380819	0.0898922	3.15083	0.0111402	208	229
GBMLGG	ABLIM3	8	Yes	0.0143692	0.0287383	3.95762	0.00537649	0.380819	0.0723619	2.9881	0.00807788	209	207
GBMLGG	RGPD5	5	Yes	0.0144305	0.028861	3.06756	0.00147582	0.380819	0.0291604	4.35619	0.00359488	210	141
GBMLGG	CSMD1	6	Yes	0.0144502	0.0289004	3.38253	0.00757777	0.380819	0.0913926	3.14757	0.0113732	211	231
GBMLGG	WDR90	8	Yes	0.0144891	0.0289783	3.95227	0.000103755	0.380819	0.00428439	4.94591	0.000470004	212	67
GBMLGG	CFH	13	Yes	0.0146065	0.0292131	5.04421	0.0105925	0.382101	0.110527	2.32044	0.0130318	213	267
GBMLGG	NPTX2	4	Yes	0.014751	0.029502	2.71913	3.21279e-07	0.382327	4.47541e-05	10.9653	4.5581e-05	214	20
GBMLGG	C15orf2	6	Yes	0.0148046	0.0296092	3.36765	2.26795e-05	0.382327	0.00134436	6.51823	0.000234108	215	47
GBMLGG	CANT1	4	Yes	0.014821	0.029642	2.71721	0.0160733	0.382327	0.142159	3.14941	0.0227029	216	315
OV	CAMK4	4	Yes	0.000499999	0.000999998	3.58243	3.0035e-08	0.382666	1.72401e-05	10.2094	7.34498e-06	3	2
GBMLGG	ZDHHC4	4	Yes	0.014931	0.029862	2.71279	0.0163908	0.383389	0.143744	3.14754	0.0230005	217	317
GBMLGG	AZGP1	5	Yes	0.0150605	0.030121	3.04975	0.0017192	0.383735	0.0321456	4.27116	0.0040323	218	149
GBMLGG	OR2T4	6	Yes	0.0151721	0.0303442	3.35331	0.00893405	0.383735	0.100364	3.07511	0.0129436	219	248
GBMLGG	HS6ST1	6	Yes	0.0151805	0.0303609	-3.58849	0.056618	0.383735	0.308913	2.99855e-07	0.987493	220	510
GBMLGG	TAF1L	14	Yes	0.0152199	0.0304398	5.19433	0.00733163	0.383735	0.0898922	2.41019	0.00938353	221	226
GBMLGG	CPNE8	5	Yes	0.0153305	0.030661	3.04184	0.00181075	0.384381	0.0336317	4.27149	0.00414383	222	150
GBMLGG	DDX11L11	5	Yes	0.0154005	0.030801	3.03838	0.00191468	0.384381	0.0352451	4.22417	0.00430381	223	151
GBMLGG	TRIML1	8	Yes	0.015462	0.030924	3.90534	0.00673828	0.384381	0.0853311	2.9097	0.00972873	224	220
GBMLGG	ANO5	5	Yes	0.0155805	0.0311609	3.03312	0.00198738	0.384381	0.0357145	4.21006	0.00451931	225	155
GBMLGG	SLC22A9	5	Yes	0.0155905	0.0311809	3.03244	0.00198186	0.384381	0.0357145	4.1981	0.00449616	226	154
GBMLGG	MST1P9	9	Yes	0.015736	0.031472	4.15529	0.0131099	0.38626	0.127707	2.51287	0.0165568	227	286
PRAD-UK	ABCA13	5	Yes	0.0618441	0.123688	1.07855	0.232314	0.387935	0.679071	2.53918	0.247811	10	13
PRAD-UK	MYO15A	5	Yes	0.0640103	0.128021	-0.902586	0.49984	0.387935	0.839026	0.568582	0.503317	11	22
PRAD-UK	LRP1B	4	Yes	0.0714726	0.142945	0.864439	0.0172514	0.387935	0.0965735	9.02224	0.04976	12	6
PRAD-UK	KIF26B	4	Yes	0.0726078	0.145216	0.862687	0.0177899	0.387935	0.0965735	9.42212	0.0525665	13	7
PRAD-UK	DUOX1	4	Yes	0.0798004	0.159601	-0.705733	0.526789	0.387935	0.839026	0.501877	0.532894	14	23
PRAD-UK	KDM6A	4	Yes	0.0812033	0.162407	0.846582	0.0281229	0.387935	0.133584	7.90758	0.0645385	15	8
PRAD-UK	BCLAF1	4	Yes	0.0816704	0.163341	-0.690581	0.533387	0.387935	0.839026	0.506775	0.539254	16	24
GBMLGG	NMUR2	5	Yes	0.0159205	0.0318409	3.02622	0.0304669	0.389074	0.212202	2.56038	0.0371011	228	400
UCEC	RTTN	8	Yes	0.000159998	0.000319996	-2.37567	0.0985872	0.389221	0.762141	1.20052e-08	0.997341	3	214
GBMLGG	KIAA1549	7	Yes	0.016177	0.0323541	3.60212	0.0194744	0.392721	0.159575	2.53448	0.0241557	229	340
GBMLGG	KIAA0020	7	Yes	0.016303	0.032606	3.59643	0.00232938	0.392721	0.0398138	3.61558	0.00445172	230	163
GBMLGG	SOAT1	4	Yes	0.0163511	0.0327021	2.661	0.0212197	0.392721	0.169393	3.01598	0.028422	231	349
GBMLGG	OR8H2	4	Yes	0.0164211	0.0328421	2.65674	0.0214269	0.392721	0.169856	3.00993	0.0286568	232	351
GBMLGG	KPRP	10	Yes	0.0164346	0.0328692	4.32518	0.00789125	0.392721	0.0943564	2.6627	0.0106504	233	233
GBMLGG	AK7	8	Yes	0.0164926	0.0329852	3.85669	0.00832491	0.392721	0.0968344	2.83912	0.0114378	234	239
GBMLGG	HNF1A	4	Yes	0.0166011	0.0332021	2.65083	0.0219987	0.393622	0.172727	2.99759	0.0292528	235	354
GBMLGG	CP	5	Yes	0.0166805	0.0333609	3.00372	0.0333721	0.393829	0.223507	2.52873	0.039818	236	415
GBMLGG	ANK2	12	Yes	0.0167906	0.0335813	4.72398	0.00857142	0.394757	0.0986776	2.48849	0.0111513	237	242
GBMLGG	DMD	19	Yes	0.0170492	0.0340984	5.97325	0.00711765	0.399152	0.0881323	2.23811	0.0088362	238	225
COCA-CN	GBP4	9	Yes	0.00319755	0.0063951	3.67635	0.00161651	0.401656	0.0937578	4.68286	0.00265405	12	13
COCA-CN	PCDHB8	6	Yes	0.00370111	0.00740223	3.13272	0.0007629	0.401656	0.0575227	5.47331	0.00236174	13	10
COCA-CN	ZNF717	49	Yes	0.0037289	0.0074578	6.02209	0.00809572	0.401656	0.218006	3.38313	0.0119592	14	28
GBMLGG	CSNK2A1	4	Yes	0.0172398	0.0344795	-2.84774	0.141813	0.401925	0.503941	0.255326	0.173574	239	784
GBMLGG	SLFN12	4	Yes	0.0173598	0.0347195	-2.84433	0.131961	0.402781	0.487534	0.244195	0.163677	240	754
GBMLGG	SEC23B	4	Yes	0.0174211	0.0348422	2.62505	0.0246287	0.402781	0.187135	2.94017	0.0323349	241	366
ALL-US	DNAH9	3	Yes	0.0961538	0.192308	-0.901476	0.575451	0.40293	0.719314	0.687016	0.577408	2	4
ALL-US	WHSC1	3	Yes	0.120879	0.241758	1.81202	0.0617552	0.40293	0.154388	4.16011	0.0845562	3	2
GBMLGG	MAGEB1	5	Yes	0.0175105	0.0350209	2.9818	0.00316841	0.403175	0.0501545	3.98644	0.00622227	242	176
GBMLGG	ATP13A5	4	Yes	0.0176398	0.0352795	-2.83723	0.0905595	0.403565	0.407591	3.01301e-07	0.988873	243	619
GBMLGG	MATN4	5	Yes	0.0177104	0.0354209	2.97578	0.0364334	0.403565	0.234581	2.49472	0.0426711	244	432
GBMLGG	COL24A1	9	Yes	0.0178335	0.035667	4.06508	0.0170174	0.403565	0.146329	2.41899	0.0209232	245	324
GBMLGG	SRRM4	5	Yes	0.0179604	0.0359209	2.96901	0.00333479	0.403565	0.0521951	3.9522	0.00658326	246	178
GBMLGG	PCDH9	5	Yes	0.0180604	0.0361209	2.96594	0.0366534	0.403565	0.234581	2.48768	0.0433322	247	435
GBMLGG	CALN1	9	Yes	0.0180978	0.0361956	4.05389	0.00349394	0.403565	0.0530835	3.14884	0.00565816	248	182
GBMLGG	SLC26A5	4	Yes	0.0181711	0.0363422	2.60406	3.59708e-05	0.403565	0.001965	7.68804	0.000467789	249	51
GBMLGG	TTC7A	4	Yes	0.0181798	0.0363595	-2.81778	0.0915217	0.403565	0.407967	3.0084e-07	0.988913	250	625
GBMLGG	RYR2	51	Yes	0.0182368	0.0364736	9.55994	0.0251887	0.403565	0.187135	1.54026	0.0263911	251	375
GBMLGG	ANO2	12	Yes	0.0182517	0.0365034	4.65325	0.0105042	0.403565	0.110527	2.43257	0.0131197	252	264
GBMLGG	PCDHB5	7	Yes	0.0184097	0.0368194	3.52139	0.0248477	0.4036	0.187135	2.45002	0.0298044	253	369
GBMLGG	MMP13	6	Yes	0.0184658	0.0369316	3.24774	0.0138565	0.4036	0.132206	2.89129	0.018643	254	292
GBMLGG	LATS2	6	Yes	0.0184706	0.0369411	-3.43906	0.0998603	0.4036	0.425297	0.222458	0.13357	255	654
GBMLGG	COL6A5	6	Yes	0.0186165	0.0372329	3.24085	0.0141606	0.404043	0.134188	2.88601	0.0191237	256	294
GBMLGG	SLC22A25	5	Yes	0.0186604	0.0373208	2.95136	0.0038651	0.404043	0.0572775	3.87366	0.0073394	257	188
GBMLGG	SCN5A	11	Yes	0.0187084	0.0374168	4.43176	0.0183872	0.404043	0.153834	2.28	0.0216192	258	333
STAD	KCNK5	7	Yes	0.000100007	0.000200014	-5.1078	0.0187504	0.405344	0.878229	3.62939e-08	0.993854	1	91
STAD	SEC31B	11	Yes	0.000127507	0.000255015	-6.3879	0.00936031	0.405344	0.878229	3.78632e-08	0.993105	2	56
STAD	ANK1	21	Yes	0.000145738	0.000291476	-9.2077	0.00390442	0.405344	0.76429	0.164669	0.0114246	3	40
STAD	OR14I1	5	Yes	0.00026001	0.00052002	-3.96574	0.0379838	0.405344	0.878229	3.59583e-08	0.99459	4	213
STAD	TMPO	9	Yes	0.000260034	0.000520068	-5.59305	0.0150106	0.405344	0.878229	3.78018e-08	0.993548	5	76
STAD	APBA1	10	Yes	0.00030282	0.000605639	-5.95066	0.0123064	0.405344	0.878229	3.81008e-08	0.99334	6	66
STAD	ZBTB7B	4	Yes	0.00033001	0.00066002	-3.34696	0.0612678	0.405344	0.878229	1.04439e-07	0.992236	7	379
STAD	CYP26A1	8	Yes	0.000330016	0.000660033	-5.11985	0.0187499	0.405344	0.878229	3.63911e-08	0.993847	8	90
STAD	TMC8	5	Yes	0.000370014	0.000740029	-3.87189	0.0415449	0.405344	0.878229	3.67107e-08	0.994643	10	235
STAD	ZNF174	5	Yes	0.000370014	0.000740029	-3.86732	0.0441871	0.405344	0.878229	3.83999e-08	0.994624	10	249
STAD	ATG2A	11	Yes	0.000442728	0.000885456	-6.01238	0.0192291	0.405344	0.878229	0.135241	0.0463747	11	98
STAD	FOXC2	4	Yes	0.000460113	0.000920227	3.64486	8.07569e-10	0.405344	2.10776e-06	12.1632	1.64563e-06	12	3
STAD	ABCC8	17	Yes	0.000573606	0.00114721	-7.5574	0.014428	0.405344	0.878229	0.263498	0.0228387	13	73
STAD	PSG1	5	Yes	0.000600023	0.00120005	-3.71945	0.0482931	0.405344	0.878229	3.83105e-08	0.994729	14	277
STAD	PRMT2	8	Yes	0.00060003	0.00120006	-4.91267	0.0230679	0.405344	0.878229	3.81837e-08	0.993946	15	118
STAD	CCDC63	6	Yes	0.000670011	0.00134002	-4.10826	0.0360117	0.405344	0.878229	3.68668e-08	0.994479	16	199
STAD	TCF7	9	Yes	0.000700086	0.00140017	-5.27862	0.0291091	0.405344	0.878229	0.149537	0.0589699	17	149
STAD	BACH1	4	Yes	0.000720178	0.00144036	3.58539	2.67062e-08	0.405344	5.22773e-05	10.164	6.3923e-06	18	4
STAD	FHOD1	9	Yes	0.000760094	0.00152019	-5.24113	0.0190743	0.405344	0.878229	3.83604e-08	0.993744	19	95
STAD	IL1RL1	4	Yes	0.000770024	0.00154005	-3.20735	0.063303	0.405344	0.878229	9.92816e-08	0.992432	21	395
STAD	TLE6	4	Yes	0.000770024	0.00154005	-3.20886	0.0678742	0.405344	0.878229	1.05736e-07	0.992388	21	426
STAD	YARS	4	Yes	0.000770024	0.00154005	-3.19393	0.0677365	0.405344	0.878229	1.04706e-07	0.992413	21	423
STAD	ACTA1	5	Yes	0.000780031	0.00156006	-3.67129	0.0500023	0.405344	0.878229	3.84392e-08	0.994761	23	292
STAD	LZTS1	7	Yes	0.000800051	0.0016001	-4.4922	0.0303711	0.405344	0.878229	3.86325e-08	0.994203	24	155
STAD	RFX6	7	Yes	0.000800051	0.0016001	-4.4958	0.0302452	0.405344	0.878229	3.85874e-08	0.994202	24	154
STAD	BCR	7	Yes	0.000810052	0.0016201	-4.48119	0.0307937	0.405344	0.878229	3.88078e-08	0.994207	26	158
STAD	KIAA1804	6	Yes	0.000813631	0.00162726	4.6111	8.25949e-05	0.405344	0.0808397	4.52523	0.000334115	27	8
STAD	ZNF394	4	Yes	0.000820025	0.00164005	-3.15529	0.0700093	0.405344	0.878229	1.05453e-07	0.992454	28	442
STAD	JKAMP	5	Yes	0.000830032	0.00166006	-3.66423	0.0509975	0.405344	0.878229	3.88823e-08	0.994759	29	300
STAD	JMJD7-PLA2G4B	4	Yes	0.000840026	0.00168005	-3.15096	0.0705412	0.405344	0.878229	1.05897e-07	0.992455	30	451
STAD	RAB6B	4	Yes	0.000860026	0.00172005	-3.14657	0.0707062	0.405344	0.878229	1.05872e-07	0.992461	31	452
STAD	TOX	8	Yes	0.000860044	0.00172009	-4.82867	0.022602	0.405344	0.878229	3.65022e-08	0.994021	32	113
STAD	SOGA3	18	Yes	0.000877957	0.00175591	-7.49945	0.00776752	0.405344	0.878229	0.110723	0.0283747	33	52
STAD	LNPEP	7	Yes	0.000880057	0.00176011	-4.46113	0.0310375	0.405344	0.878229	3.8698e-08	0.994222	34	160
GBMLGG	TRPS1	4	Yes	0.0188811	0.0377623	2.59014	5.35643e-05	0.4062	0.00266482	7.52184	0.000595243	259	56
STAD	NEXN	7	Yes	0.000910059	0.00182012	-4.45551	0.0475665	0.407186	0.878229	0.171562	0.0801948	35	272
KIRC	PITRM1	5	Yes	0.00354434	0.00708869	3.59635	1.48878e-08	0.407391	1.45454e-05	10.623	5.55043e-06	17	1
GBMLGG	SLC5A4	6	Yes	0.0191039	0.0382079	3.22412	0.0150688	0.408424	0.137746	2.85536	0.0202275	260	304
GBMLGG	RPL23AP32	4	Yes	0.0191311	0.0382623	2.58551	0.0291235	0.408424	0.204894	2.85473	0.0372203	261	396
GBMLGG	PTDSS1	4	Yes	0.0193212	0.0386423	2.58186	6.79741e-05	0.40995	0.00320976	7.27541	0.000665011	262	59
GBMLGG	FAM120C	4	Yes	0.0193497	0.0386995	-2.78152	0.0937072	0.40995	0.410541	3.01052e-07	0.988984	263	635
GBMLGG	FCGBP	17	Yes	0.0194364	0.0388728	5.48417	0.0182732	0.410225	0.153341	2.03296	0.0208322	264	332
GBMLGG	DAO	4	Yes	0.0195812	0.0391623	2.57615	0.0302093	0.411191	0.211465	2.83909	0.0383953	265	398
GBMLGG	LIPE	4	Yes	0.0196297	0.0392595	-2.77224	0.0937201	0.411191	0.410541	2.99478e-07	0.989008	266	636
GBMLGG	OR9G4	4	Yes	0.0197812	0.0395623	2.57112	8.32765e-05	0.412186	0.00380342	7.13869	0.000755719	267	61
GBMLGG	CACNA1C	6	Yes	0.0198252	0.0396503	3.20059	0.0168455	0.412186	0.145751	2.81807	0.0217672	268	322
GBMLGG	PODNL1	4	Yes	0.0199512	0.0399023	2.56826	0.000100569	0.413264	0.00428439	7.06922	0.000828513	269	65
OV-AU	XDH	4	Yes	0.00177733	0.00355465	-5.85563	0.0154429	0.416184	0.645875	0.124573	0.0401002	1	2
OV-AU	EXD3	4	Yes	0.00343393	0.00686785	-5.37304	0.0241174	0.416184	0.645875	0.141758	0.0529028	2	5
OV-AU	TBX5	4	Yes	0.00405374	0.00810747	-5.26233	0.0160659	0.416184	0.645875	1.30982e-08	0.996003	3	3
PCPG	MAML3	6	Yes	0.0231482	0.0462965	0.89214	0.00602155	0.41648	0.0572047	11.3642	0.0298756	4	4
PCPG	CHEK2	8	Yes	0.0274	0.0548001	-0.477037	0.462481	0.41648	0.827381	1.24277e-08	0.998806	5	8
GBMLGG	ZNF718	4	Yes	0.0202012	0.0404023	2.56415	0.000102532	0.416892	0.00428439	7.03429	0.000847982	270	66
CESC	USP1	4	Yes	0.00196331	0.00392662	2.78841	0.00991988	0.41795	0.427077	3.59077	0.015911	7	19
CESC	TENM4	7	Yes	0.00204376	0.00408753	3.77795	0.000475566	0.41795	0.0553228	4.73185	0.00155071	8	7
GBMLGG	SYT16	7	Yes	0.0204144	0.0408289	3.46245	0.00510477	0.41953	0.0697752	3.30906	0.0082632	271	202
GBMLGG	EIF1AX	4	Yes	0.0205297	0.0410594	-2.74292	0.0956939	0.41953	0.41516	3.00958e-07	0.989051	272	641
GBMLGG	HSD17B7P2	18	Yes	0.0206077	0.0412154	5.59607	0.0152869	0.41953	0.13783	2.07481	0.017529	273	309
GBMLGG	AMMECR1	5	Yes	0.0206496	0.0412992	-3.03684	0.124151	0.41953	0.472434	0.241064	0.156768	274	732
GBMLGG	ARHGEF16	4	Yes	0.0207412	0.0414824	2.55303	0.0331236	0.41953	0.223507	2.79836	0.0410483	275	412
GBMLGG	PRKG2	6	Yes	0.0208046	0.0416091	3.17238	0.000474769	0.41953	0.0128418	4.94403	0.0016103	276	103
GBMLGG	CDHR3	4	Yes	0.0211112	0.0422224	2.54497	0.0343326	0.41953	0.226124	2.77557	0.0427268	277	423
GBMLGG	OAS2	4	Yes	0.0211212	0.0422424	2.5449	0.0341775	0.41953	0.226124	2.77862	0.0424919	278	420
GBMLGG	PIK3R5	4	Yes	0.0212612	0.0425224	2.54097	0.034721	0.41953	0.227389	2.76966	0.0430691	279	425
GBMLGG	FBN2	15	Yes	0.0213907	0.0427815	5.05327	0.0104877	0.41953	0.110527	2.32112	0.0129514	280	263
GBMLGG	CAPN13	4	Yes	0.0214512	0.0429024	2.53609	0.0364863	0.41953	0.234581	2.75155	0.0445015	281	433
GBMLGG	PARG	12	Yes	0.0216939	0.0433877	-4.64726	0.0871385	0.41953	0.39668	0.383474	0.0994374	282	612
GBMLGG	PEG3	7	Yes	0.0217243	0.0434485	3.42583	0.00648934	0.41953	0.0829326	3.21004	0.00981455	283	218
GBMLGG	ERC2	5	Yes	0.0217603	0.0435207	2.8701	0.0480679	0.41953	0.280128	2.37604	0.0551078	284	478
GBMLGG	SLC26A3	10	Yes	0.0217631	0.0435261	4.1149	0.00260577	0.41953	0.0434711	3.24747	0.00443768	285	167
GBMLGG	PROKR2	9	Yes	0.0217645	0.0435291	3.91642	0.024727	0.41953	0.187135	2.30559	0.0290851	286	368
GBMLGG	OR5P2	5	Yes	0.0217903	0.0435807	2.86914	0.0479251	0.41953	0.279915	2.38047	0.0553353	287	477
GBMLGG	ROBO3	9	Yes	0.0219217	0.0438434	-4.04287	0.0429684	0.41953	0.259674	1.10193e-07	0.991413	288	461
GBMLGG	SPHKAP	4	Yes	0.0219812	0.0439624	2.52498	0.0373698	0.41953	0.237699	2.73568	0.0457768	289	438
GBMLGG	PAPPA2	8	Yes	0.0220973	0.0441945	3.64922	0.0172819	0.41953	0.146791	2.5853	0.0214263	290	328
GBMLGG	BCL11A	8	Yes	0.0221073	0.0442145	3.64847	0.0170948	0.41953	0.146542	2.58051	0.0215019	291	325
GBMLGG	CEACAM7	4	Yes	0.0221412	0.0442824	2.52054	0.000270452	0.41953	0.00819	6.3806	0.0015407	292	92
GBMLGG	SH3TC2	5	Yes	0.0221503	0.0443006	2.86182	0.00711188	0.41953	0.0881323	3.55695	0.0118271	293	224
GBMLGG	XKR7	4	Yes	0.0222212	0.0444424	2.51868	0.0377584	0.41953	0.239079	2.73146	0.0459615	294	440
GBMLGG	CASS4	4	Yes	0.0222512	0.0445025	2.51819	0.0380152	0.41953	0.23963	2.73329	0.0458198	295	441
GBMLGG	OR10S1	4	Yes	0.0227012	0.0454025	2.51042	0.0388921	0.41953	0.242851	2.71202	0.0475624	296	446
GBMLGG	XIRP2	9	Yes	0.0227186	0.0454372	3.88618	0.0271635	0.41953	0.196056	2.27523	0.0315608	297	386
GBMLGG	SLC22A10	7	Yes	0.0227671	0.0455341	3.39463	0.00742111	0.41953	0.0898922	3.15017	0.0110272	298	230
GBMLGG	PGM5	5	Yes	0.0229103	0.0458206	2.84563	0.0079402	0.41953	0.0945358	3.5121	0.01286	299	234
GBMLGG	ZBTB20	21	Yes	0.0229617	0.0459234	-6.06783	0.0634796	0.41953	0.330569	0.443212	0.0710184	300	535
GBMLGG	EDAR	6	Yes	0.0230052	0.0460104	3.11003	0.0231552	0.41953	0.178206	2.67901	0.0290922	301	362
GBMLGG	SKAP2	4	Yes	0.0230112	0.0460225	2.50414	0.0406313	0.41953	0.2477	2.69753	0.0488783	302	457
GBMLGG	IGF1R	10	Yes	0.023123	0.046246	4.06848	0.0385705	0.41953	0.242021	2.0659	0.0429357	303	444
GBMLGG	EPHB6	9	Yes	0.0231474	0.0462949	3.86639	0.0284199	0.41953	0.201985	2.2611	0.0328329	304	392
GBMLGG	TAP2	4	Yes	0.0231812	0.0463625	2.50164	0.000392469	0.41953	0.0110446	6.11903	0.00190404	305	99
GBMLGG	ACE	9	Yes	0.023218	0.046436	3.86406	0.0079743	0.41953	0.0945378	2.85695	0.0111484	306	235
GBMLGG	ATP6V1C2	4	Yes	0.0232197	0.0464394	-2.66962	0.206785	0.41953	0.602749	0.417176	0.221012	307	955
GBMLGG	MAP3K9	7	Yes	0.023233	0.0464661	3.38202	0.00766166	0.41953	0.092006	3.13714	0.0114928	308	232
GBMLGG	RYR3	26	Yes	0.0232654	0.0465308	6.54276	0.030945	0.41953	0.214901	1.72836	0.032981	309	401
KIPAN	KIAA1704	4	Yes	0.000289996	0.000579992	-2.26344	0.129129	0.419558	0.818546	2.9735e-07	0.990077	3	443
KIPAN	CDCA2	4	Yes	0.000332959	0.000665917	3.66048	3.3987e-10	0.419558	4.26423e-07	12.2354	9.50715e-07	4	3
KIPAN	RELN	6	Yes	0.000340294	0.000680588	4.44514	2.13466e-09	0.419558	1.67294e-06	9.45859	1.00317e-06	5	4
KIPAN	FCRL4	4	Yes	0.000445332	0.000890664	3.63008	2.22228e-09	0.419558	1.67294e-06	11.1831	2.12199e-06	6	5
KIPAN	NKTR	4	Yes	0.000459994	0.000919988	-2.21624	0.132055	0.419558	0.818546	2.94417e-07	0.99019	7	458
KIPAN	ADAMTS7	8	Yes	0.000490005	0.000980011	-3.62343	0.054119	0.419558	0.818546	1.08351e-07	0.991888	8	209
KIPAN	IL16	5	Yes	0.000501596	0.00100319	4.08599	1.80465e-05	0.419558	0.0040581	5.61112	0.000145778	9	16
ACC	SNAPC4	4	Yes	0.000920324	0.00184065	3.52513	1.92572e-07	0.419578	6.56669e-05	11.2604	3.03915e-05	1	1
ACC	ZNRF3	4	Yes	0.00123043	0.00246087	3.48124	9.07835e-07	0.419578	0.000154786	9.62259	5.95411e-05	2	2
KIRC	COL2A1	4	Yes	0.00395989	0.00791977	-2.55268	0.106091	0.419989	0.85655	1.0855e-07	0.993188	18	118
KIRC	LIPE	4	Yes	0.00418988	0.00837976	-2.5442	0.105627	0.419989	0.85655	1.07423e-07	0.993207	19	116
KIRC	OGT	4	Yes	0.00429876	0.00859753	3.21452	0.00026917	0.419989	0.017532	5.26707	0.00113475	20	15
GBMLGG	ARSE	5	Yes	0.0234303	0.0468606	2.83374	0.0532809	0.421141	0.299423	2.3419	0.0597378	310	495
GBMLGG	CNTNAP3	5	Yes	0.0237903	0.0475806	2.82495	0.0089891	0.423573	0.100577	3.45019	0.0141737	311	249
GBMLGG	OTOA	6	Yes	0.0238171	0.0476341	3.08598	0.0251299	0.423573	0.187135	2.6444	0.0311731	312	373
GBMLGG	SCN1A	6	Yes	0.023854	0.0477079	3.08427	0.0251865	0.423573	0.187135	2.63933	0.0314496	313	374
GBMLGG	PACS1	4	Yes	0.0238697	0.0477394	-2.6522	0.201199	0.423573	0.591912	0.409505	0.215463	314	947
COCA-CN	ADGRB3	5	Yes	0.00551003	0.0110201	-1.20466	0.251193	0.423847	0.805423	3.73493e-08	0.997016	17	160
COCA-CN	MCC	5	Yes	0.00551003	0.0110201	-1.20466	0.251193	0.423847	0.805423	3.73493e-08	0.997016	17	160
COCA-CN	OR52I2	5	Yes	0.00551003	0.0110201	-1.20466	0.251193	0.423847	0.805423	3.73493e-08	0.997016	17	160
COCA-CN	PCDHGB1	5	Yes	0.00551003	0.0110201	-1.20466	0.251193	0.423847	0.805423	3.73493e-08	0.997016	17	160
COCA-CN	RADIL	5	Yes	0.00551003	0.0110201	-1.20466	0.251193	0.423847	0.805423	3.73493e-08	0.997016	17	160
COCA-CN	TRIM49	4	Yes	0.00562131	0.0112426	2.53111	0.000227249	0.423847	0.024478	7.99541	0.000900613	20	6
STAD	BECN1	6	Yes	0.00102002	0.00204003	-4.00477	0.0412312	0.423979	0.878229	3.88221e-08	0.994523	36	232
STAD	LMAN1	12	Yes	0.00103084	0.00206169	-5.95219	0.0276937	0.423979	0.878229	0.235341	0.0430854	37	143
STAD	SULF1	19	Yes	0.00107855	0.0021571	-7.60194	0.0106818	0.423979	0.878229	0.195441	0.0220094	38	61
STAD	CPZ	6	Yes	0.00108002	0.00216004	-3.98841	0.0412653	0.423979	0.878229	3.86984e-08	0.994531	39	233
STAD	PPP2R1A	7	Yes	0.00110007	0.00220014	-4.3866	0.0324069	0.423979	0.878229	3.87028e-08	0.994267	40	171
STAD	PIGB	4	Yes	0.00111003	0.00222007	-3.08867	0.0734925	0.423979	0.878229	1.06039e-07	0.992529	41	472
ORCA-IN	CFAP65	4	Yes	0.00413079	0.00826157	3.28268	8.00764e-05	0.424645	0.0102898	6.61005	0.000599383	5	2
GBMLGG	FAM71B	9	Yes	0.0240281	0.0480562	3.83453	0.00884507	0.425031	0.100364	2.82083	0.012264	315	244
GBMLGG	CACNA1E	16	Yes	0.024175	0.0483499	5.10912	0.033257	0.426275	0.223507	1.90106	0.0364077	316	414
GBMLGG	SCNN1G	6	Yes	0.0242883	0.0485767	3.07217	0.0261997	0.426384	0.191581	2.62713	0.0323786	317	381
GBMLGG	OR4N3P	4	Yes	0.0245313	0.0490625	2.47895	0.0440923	0.426384	0.264175	2.65379	0.0528018	318	465
GBMLGG	ST3GAL6	4	Yes	0.0246113	0.0492225	2.47644	0.000632736	0.426384	0.0160255	5.80918	0.002501	319	110
GBMLGG	TCN1	5	Yes	0.0246203	0.0492405	2.80879	0.00979497	0.426384	0.106599	3.40337	0.0152264	320	255
GBMLGG	TLL2	6	Yes	0.0246221	0.0492442	3.06522	0.0268293	0.426384	0.194652	2.61635	0.0330169	321	384
GBMLGG	ZNF28	5	Yes	0.0246403	0.0492805	2.8079	0.00986528	0.426384	0.106861	3.39555	0.0153075	322	257
GBMLGG	SH3RF2	7	Yes	0.0248088	0.0496177	3.33765	0.0780905	0.427601	0.376962	1.94396	0.0836158	323	577
GBMLGG	PPP1R3A	11	Yes	0.024896	0.0497921	4.18186	0.0310087	0.427601	0.214901	2.12647	0.0351876	324	402
GBMLGG	CHD8	12	Yes	0.0249905	0.0499809	4.37476	0.0205961	0.427601	0.166321	2.24268	0.0242788	325	345
GBMLGG	RB1CC1	6	Yes	0.0250927	0.0501854	3.05512	0.0016308	0.427601	0.0310193	4.31578	0.00387159	326	145
GBMLGG	NRXN1	6	Yes	0.0251527	0.0503054	3.05362	0.028033	0.427601	0.200771	2.59999	0.0343156	327	389
GBMLGG	CFB	5	Yes	0.0252202	0.0504405	2.79635	0.0105864	0.427601	0.110527	3.37044	0.0161598	328	266
GBMLGG	IL18R1	4	Yes	0.0252813	0.0505626	2.46573	0.000736977	0.427601	0.0181701	5.70453	0.0028327	329	113
GBMLGG	R3HDM1	6	Yes	0.0254007	0.0508015	-3.20768	0.0718202	0.427601	0.35923	3.00915e-07	0.98817	330	557
GBMLGG	ZNF569	4	Yes	0.0254013	0.0508026	2.46366	0.000803104	0.427601	0.0186992	5.63142	0.00300967	331	118
GBMLGG	TRIM51	9	Yes	0.0255169	0.0510338	3.77719	0.0341234	0.428253	0.226124	2.20051	0.0391467	332	419
LUSC-KR	AHNAK2	3	Yes	0.0192308	0.0384615	2.12912	0.0115295	0.428571	0.623607	9.96703	0.0147093	7	1
STES	PTPRJ	20	Yes	0.000184279	0.000368559	-9.53243	0.00455442	0.429777	0.396885	0.219732	0.0096369	7	96
STES	SMARCA1	7	Yes	0.000209992	0.000419984	-5.62075	0.0150823	0.429777	0.686409	3.81745e-08	0.993523	8	186
STES	OR4N4	7	Yes	0.000269991	0.000539981	-5.40021	0.0174949	0.429777	0.725955	3.85862e-08	0.993642	9	204
STES	MYOC	4	Yes	0.000280007	0.000560014	-4.08291	0.0329715	0.429777	0.874527	9.09237e-08	0.991482	10	318
STES	RFX3	8	Yes	0.000300048	0.000600096	-5.8545	0.00959706	0.429777	0.580279	3.20103e-08	0.993465	11	140
STES	MSH6	13	Yes	0.000311045	0.00062209	-7.49471	0.0116424	0.429777	0.619117	0.198599	0.0233081	12	158
STES	MFN1	5	Yes	0.000330012	0.000660024	-4.67286	0.0251546	0.429777	0.818713	1.00149e-07	0.990866	13	260
GBMLGG	DNAH5	27	Yes	0.0257524	0.0515047	6.55017	0.0304224	0.430908	0.212202	1.73047	0.0325398	333	399
GBMLGG	ZNF521	4	Yes	0.0259013	0.0518026	2.45517	0.000851638	0.431052	0.0194481	5.6218	0.00310876	334	122
GBMLGG	TRRAP	13	Yes	0.0259756	0.0519513	4.51897	0.051332	0.431052	0.291859	1.85651	0.054693	335	490
GBMLGG	AFM	9	Yes	0.0259931	0.0519862	3.7654	0.0114466	0.431052	0.117243	2.72185	0.0152716	336	272
COCA-CN	IGSF3	14	Yes	0.00645404	0.0129081	3.88471	0.00664777	0.431498	0.195938	3.58322	0.00826865	21	25
COCA-CN	OR4C3	7	Yes	0.00656374	0.0131275	3.03288	0.00322811	0.431498	0.128105	4.72314	0.00525961	22	19
COCA-CN	TCP10	4	Yes	0.00658121	0.0131624	2.49178	0.000227249	0.431498	0.024478	7.99541	0.000900613	23	6
GBMLGG	CDC73	4	Yes	0.0261497	0.0522993	-2.59148	0.105065	0.431751	0.438847	2.99311e-07	0.989373	337	667
GBMLGG	ZAN	5	Yes	0.0261902	0.0523804	2.77593	0.0120086	0.431751	0.12078	3.30281	0.0178038	338	277
GBMLGG	FRG1B	95	Yes	0.0264092	0.0528184	-11.9123	0.0589518	0.432616	0.316454	0.711949	0.0602852	339	519
GBMLGG	KDR	13	Yes	0.0264283	0.0528565	4.50656	0.0530723	0.432616	0.299311	1.84595	0.0565886	340	494
GBMLGG	SEMA3E	11	Yes	0.0264756	0.0529512	4.12761	0.014573	0.432616	0.135787	2.47597	0.0180708	341	299
GBMLGG	ELMO1	4	Yes	0.0266013	0.0532026	2.44088	0.0498985	0.433399	0.286339	2.58782	0.0589928	342	484
GBMLGG	SPANXD	4	Yes	0.0266796	0.0533593	-2.57641	0.106584	0.433408	0.443861	3.01661e-07	0.989385	343	669
COCA-CN	OTOGL	6	Yes	0.00722994	0.0144599	-1.34536	0.224201	0.435169	0.805423	3.70626e-08	0.996849	24	142
COCA-CN	KLF5	8	Yes	0.00737894	0.0147579	3.03323	0.00234613	0.435169	0.110549	5.0975	0.00347741	25	15
COCA-CN	OR4C5	17	Yes	0.00750292	0.0150058	3.96636	0.0152846	0.435169	0.311475	2.97824	0.0186448	26	37
GBMLGG	LZTR1	14	Yes	0.0269132	0.0538263	4.6806	0.00973827	0.435931	0.106599	2.45344	0.0123555	344	254
STAD	BPIFB4	9	Yes	0.00117014	0.00234028	-5.03407	0.0333219	0.436295	0.878229	0.154808	0.0639746	42	180
PRAD	L1CAM	6	Yes	0.000357015	0.00071403	1.95026	0	0.436761	0	67.2471	4.39166e-06	1	2
PRAD	AHNAK2	15	Yes	0.000540955	0.00108191	2.76431	7.37361e-09	0.436761	1.0144e-06	19.8349	4.37747e-05	2	7
PRAD	UNC13D	4	Yes	0.000694028	0.00138806	1.93236	7.92699e-14	0.436761	2.54456e-11	41.6129	9.26085e-06	3	3
PRAD	RIMBP2	4	Yes	0.00127942	0.00255883	1.85316	8.11221e-07	0.436761	4.88253e-05	22.428	0.000383072	4	16
PRAD	A1CF	5	Yes	0.0014716	0.00294321	1.8997	1.49571e-09	0.436761	2.88074e-07	27.6969	7.46858e-05	5	5
PRAD	TCERG1	4	Yes	0.00154	0.00308	-0.468367	0.468895	0.436761	0.906922	3.44209e-08	0.998154	6	142
PRAD	ZNF804B	4	Yes	0.00186693	0.00373386	1.59775	0.00745399	0.436761	0.105562	8.51604	0.0196084	7	68
PRAD	CDHR1	4	Yes	0.00188822	0.00377644	1.59105	0.00828224	0.436761	0.115591	8.17103	0.0207632	8	69
PRAD	ABCA13	12	Yes	0.00204094	0.00408188	1.88056	3.9342e-08	0.436761	4.20959e-06	23.4013	0.000178853	9	9
PRAD-UK	PTEN	7	Yes	0.0977046	0.195409	1.11531	0.211238	0.436797	0.668922	2.62203	0.228402	17	12
UCEC	MACF1	21	Yes	0.000239975	0.00047995	-4.31421	0.0241458	0.437835	0.762141	1.16172e-08	0.996442	4	100
PRAD-UK	FLG	4	Yes	0.103704	0.207408	0.823704	0.402006	0.437861	0.800578	1.98153	0.409276	18	19
PRAD-UK	KMT2C	7	Yes	0.116746	0.233492	0.916549	0.463071	0.4379	0.837938	1.66774	0.466496	19	21
PRAD-UK	TTN	9	Yes	0.118261	0.236522	1.18456	0.401559	0.4379	0.800578	1.69951	0.405627	20	18
PRAD-UK	DPP10	4	Yes	0.123335	0.24667	0.797535	0.0703374	0.4379	0.29698	5.931	0.111542	21	9
PRAD-UK	CDK11A	8	Yes	0.12676	0.253521	-0.882173	0.322167	0.4379	0.765147	1.28725e-08	0.998372	22	16
GBMLGG	UBC	9	Yes	0.0271568	0.0543136	3.732	0.0128553	0.438602	0.125667	2.68539	0.0168187	345	285
CLLE-ES	SI	6	Yes	0.00471625	0.00943249	3.31153	5.62128e-05	0.440006	0.0039349	6.36264	0.000452605	1	1
CLLE-ES	EGR2	4	Yes	0.00852836	0.0170567	2.51745	0.000263476	0.440006	0.00922167	6.67228	0.00161328	2	2
CLLE-ES	ASXL1	4	Yes	0.0114811	0.0229623	2.44279	0.000964816	0.440006	0.0168843	5.80805	0.00361183	3	4
CLLE-ES	NOTCH1	18	Yes	0.0127309	0.0254619	4.68217	0.00770192	0.440006	0.0898558	2.69122	0.0105086	4	6
CLLE-ES	FAT1	5	Yes	0.0223246	0.0446491	2.31663	0.00471888	0.440006	0.0660643	4.64391	0.01029	5	5
CLLE-ES	IGLV3-1	27	Yes	0.023908	0.0478161	-4.51386	0.0746582	0.440006	0.402006	0.361798	0.0875812	6	13
CLLE-ES	POT1	7	Yes	0.025515	0.05103	2.68514	0.0175536	0.440006	0.153594	3.22637	0.0248285	7	8
CLLE-ES	IGHV4-34	8	Yes	0.0264395	0.052879	-2.37773	0.176184	0.440006	0.57966	0.277304	0.205763	8	21
CLLE-ES	NXF1	4	Yes	0.0282861	0.0565722	2.12815	0.021225	0.440006	0.165084	3.6277	0.0314516	9	9
STES	SORL1	13	Yes	0.000364306	0.000728611	-7.34663	0.00468854	0.44055	0.396885	3.52926e-08	0.992626	14	100
STES	BRIP1	7	Yes	0.000419647	0.000839294	5.18698	0.000107346	0.442096	0.0472403	4.02869	0.000332007	15	19
STES	ATAD3C	4	Yes	0.000430011	0.000860022	-3.94779	0.0610888	0.442096	0.928872	0.182615	0.0937098	16	523
STES	SLIT1	11	Yes	0.00045079	0.00090158	-6.60582	0.0169295	0.442096	0.720141	0.208188	0.0294727	17	199
STES	RBM12	6	Yes	0.000470037	0.000940075	-4.87271	0.0311661	0.442096	0.858708	0.146929	0.0596129	18	307
THYM	MUC4	5	Yes	0.0603012	0.120602	0.842918	0.0304032	0.442209	0.162482	7.83117	0.0676047	3	2
STAD	CNGA2	8	Yes	0.00121674	0.00243348	5.17958	0.000109293	0.443119	0.0855764	4.0403	0.000344265	43	10
KIRC	PRRC2A	5	Yes	0.00476822	0.00953644	3.42549	0.00599601	0.443672	0.177518	3.26091	0.0095109	21	33
GBMLGG	MECOM	9	Yes	0.0276377	0.0552755	3.71772	0.0135434	0.445079	0.13056	2.66533	0.0176078	346	289
GBMLGG	DNM1P47	7	Yes	0.0277736	0.0555472	3.25947	0.0471657	0.445978	0.277809	2.22755	0.0531994	347	473
LAML	RUNX1	16	Yes	0.0331158	0.0662315	5.35376	0.0418981	0.446083	0.309128	1.8205	0.0455348	3	3
LAML	SMC3	7	Yes	0.0520791	0.104158	3.19855	0.0494605	0.446083	0.309128	2.23246	0.0579715	4	4
LAML	NPM1	48	Yes	0.0559942	0.111988	7.5571	0.0833211	0.446083	0.379742	1.43378	0.0872304	5	5
LAML	SMC1A	7	Yes	0.056039	0.112078	3.13507	0.106328	0.446083	0.379742	1.86368	0.112127	6	7
LAML	FAM5C	5	Yes	0.0624516	0.124903	2.57307	0.0996943	0.446083	0.379742	2.12522	0.10127	7	6
READ	ANO4	5	Yes	0.00128016	0.00256032	3.291	5.92442e-05	0.44622	0.0131226	7.23016	0.000611487	2	2
READ	MLL2	5	Yes	0.00291	0.00582001	-2.15589	0.11304	0.44622	0.906966	1.18101e-08	0.997481	3	40
READ	FAT3	8	Yes	0.00342991	0.00685981	-2.72544	0.0734886	0.44622	0.906966	1.16699e-08	0.997175	4	27
READ	PRDM9	5	Yes	0.00365001	0.00730001	-2.08941	0.104768	0.44622	0.906966	9.9133e-09	0.997547	5	38
READ	CRIPAK	19	Yes	0.00365925	0.0073185	-4.33033	0.0285402	0.44622	0.842888	0.143312	0.0589732	6	15
READ	NLRP1	6	Yes	0.00372995	0.0074599	-2.3173	0.0888103	0.44622	0.906966	1.00748e-08	0.997416	7	35
READ	TCHH	4	Yes	0.00402907	0.00805815	2.58981	0.0217399	0.44622	0.781063	3.39376	0.0312339	8	12
GBMLGG	CKMT1A	5	Yes	0.0280402	0.0560803	2.74051	0.0143443	0.446817	0.135011	3.22013	0.0206288	348	296
GBMLGG	NOX3	5	Yes	0.0280402	0.0560803	2.74095	0.0143266	0.446817	0.135011	3.217	0.0205234	348	295
GBMLGG	OR6V1	4	Yes	0.0281413	0.0562826	2.41182	0.00164783	0.446817	0.0310193	5.19005	0.00480993	350	148
GBMLGG	UNC13C	7	Yes	0.0281466	0.0562931	3.24984	0.013611	0.446817	0.130759	2.8927	0.0186093	351	290
GBMLGG	DPP10	9	Yes	0.0282286	0.0564573	3.701	0.0144927	0.446847	0.135492	2.64164	0.0185822	352	298
GBMLGG	TMEM104	4	Yes	0.0284196	0.0568393	-2.53858	0.10952	0.447478	0.448067	3.01626e-07	0.989473	353	680
GBMLGG	AHNAK	15	Yes	0.0284739	0.0569478	4.7544	0.0539823	0.447478	0.301811	1.79773	0.0572722	354	498
GBMLGG	REPS1	5	Yes	0.0285095	0.057019	-2.81858	0.0916729	0.447478	0.407988	3.01455e-07	0.988909	355	626
GBMLGG	OSBPL10	5	Yes	0.0287395	0.057479	-2.8134	0.0910839	0.448227	0.407676	2.98798e-07	0.98893	356	621
GBMLGG	GPR15	4	Yes	0.0287913	0.0575827	2.40006	0.00192292	0.448227	0.0352451	5.08578	0.00534036	357	152
GBMLGG	PRB2	7	Yes	0.0287985	0.057597	3.23692	0.0499499	0.448227	0.286339	2.20028	0.0562615	358	486
GBMLGG	MTF1	4	Yes	0.0289913	0.0579827	2.39711	0.00196775	0.449971	0.0357145	5.04833	0.00543947	359	153
GBMLGG	TMEM174	4	Yes	0.0290913	0.0581827	2.39573	0.0579022	0.450269	0.312735	2.51375	0.0671509	360	515
LIHC	KIF20B	5	Yes	0.000317111	0.000634222	4.33213	1.01968e-07	0.450721	7.24653e-05	8.176	8.09549e-06	3	3
GBMLGG	CYP4X1	4	Yes	0.0294313	0.0588627	2.39082	0.0022088	0.454181	0.0382218	4.98567	0.00585447	361	161
GBMLGG	TRIM21	4	Yes	0.0296013	0.0592027	2.38663	0.0022535	0.454181	0.0387546	4.95457	0.00592033	362	162
GBMLGG	ASZ1	5	Yes	0.0296601	0.0593202	2.71307	0.0715322	0.454181	0.358513	2.21147	0.0787923	363	555
GBMLGG	KCNH5	5	Yes	0.0296701	0.0593402	2.71272	0.016544	0.454181	0.144076	3.13933	0.0231815	364	319
STAD	TRAK2	11	Yes	0.00130359	0.00260718	-5.5488	0.0242133	0.454473	0.878229	0.142376	0.0528165	44	122
STAD	CAND2	7	Yes	0.00135009	0.00270017	-4.31364	0.034095	0.454473	0.878229	3.87981e-08	0.994316	45	188
STAD	COL11A1	34	Yes	0.00138543	0.00277087	-10.0024	0.00747108	0.454473	0.878229	0.343558	0.0106906	46	51
STAD	CNKSR1	6	Yes	0.00142002	0.00284005	-3.87644	0.0414958	0.454473	0.878229	3.67498e-08	0.994639	47	234
STAD	CYC1	6	Yes	0.00144002	0.00288005	-3.87182	0.0443804	0.454473	0.878229	3.85876e-08	0.994617	48	250
STAD	GIPR	4	Yes	0.00150005	0.00300009	-3.03348	0.0762712	0.454473	0.878229	1.06206e-07	0.992595	49	493
STAD	ZNF569	11	Yes	0.00150541	0.00301082	-5.49119	0.026598	0.454473	0.878229	0.146734	0.0560476	50	133
STAD	PDS5A	10	Yes	0.00151599	0.00303199	-5.2684	0.0189282	0.454473	0.878229	3.85401e-08	0.993724	51	93
STAD	SNAI2	6	Yes	0.00157003	0.00314005	-3.85452	0.0452231	0.454473	0.878229	3.88115e-08	0.994626	52	256
STAD	FAM160B1	6	Yes	0.00158003	0.00316005	-3.8519	0.0454332	0.454473	0.878229	3.88977e-08	0.994627	53	258
STAD	USP54	8	Yes	0.00159008	0.00318015	-4.62403	0.0276402	0.454473	0.878229	3.84485e-08	0.994114	54	142
STAD	THSD1	13	Yes	0.0016339	0.0032678	-5.97236	0.0186144	0.454473	0.878229	0.133416	0.0453005	55	88
STAD	ITPR3	26	Yes	0.00169636	0.00339272	-8.58304	0.0109064	0.454473	0.878229	0.296156	0.0166042	56	62
STAD	PKD2L1	5	Yes	0.00171007	0.00342013	-3.46141	0.0579683	0.454473	0.878229	1.05815e-07	0.992093	57	349
STAD	NR4A2	10	Yes	0.00171745	0.0034349	-5.20618	0.0317919	0.454473	0.878229	0.153902	0.0624314	58	166
STAD	MYBL1	5	Yes	0.00173007	0.00346013	-3.45749	0.0571204	0.454473	0.878229	1.04417e-07	0.992109	59	342
STAD	DLGAP2	12	Yes	0.00174127	0.00348255	-5.69738	0.0326183	0.454473	0.878229	0.244318	0.0486491	60	175
GBMLGG	AOX1	7	Yes	0.0298445	0.0596889	3.21703	0.0156614	0.454843	0.139849	2.83931	0.0208586	365	312
GBMLGG	RASGRF1	5	Yes	0.0298901	0.0597802	2.7087	0.0172686	0.454843	0.146791	3.1275	0.0236344	366	327
GBMLGG	OBSCN	33	Yes	0.0299583	0.0599165	6.94981	0.0331336	0.454843	0.223507	1.66648	0.0351854	367	413
GBMLGG	WDR65	5	Yes	0.0302301	0.0604602	2.70243	0.0172315	0.455992	0.146791	3.12264	0.0240421	368	326
GBMLGG	ITGB2	7	Yes	0.0302604	0.0605209	3.20519	0.0539239	0.455992	0.301811	2.1713	0.0600965	369	497
GBMLGG	CENPJ	5	Yes	0.0302794	0.0605589	-2.7763	0.150141	0.455992	0.51656	0.26198	0.181288	370	809
READ	F8	4	Yes	0.00468764	0.00937529	2.55602	9.40551e-05	0.456295	0.0138888	8.54182	0.0011611	9	3
READ	BAZ1B	5	Yes	0.00542001	0.01084	-1.99785	0.132293	0.456295	0.906966	1.23686e-08	0.997564	10	45
READ	THBS2	6	Yes	0.00606992	0.0121398	-2.19016	0.138585	0.456295	0.906966	0.211704	0.161083	11	48
READ	MSH6	4	Yes	0.00618007	0.0123601	-1.74068	0.156801	0.456295	0.906966	1.19836e-08	0.997732	12	51
COCA-CN	STAB2	4	Yes	0.00848099	0.016962	2.41278	0.00384353	0.45765	0.144901	5.78826	0.0051091	27	20
COCA-CN	AHNAK2	18	Yes	0.00875188	0.0175038	3.96113	0.0165429	0.45765	0.320792	2.96532	0.019002	28	38
COCA-CN	SLC30A3	4	Yes	0.00880095	0.0176019	2.3987	0.00263911	0.45765	0.110549	5.77755	0.00494849	29	18
COCA-CN	TRBV4-2	7	Yes	0.0091199	0.0182398	2.86557	0.00914291	0.458427	0.237716	3.95204	0.0134448	30	29
KIPAN	ZNF831	11	Yes	0.000750076	0.00150015	-4.34151	0.0348423	0.458564	0.809547	1.08032e-07	0.991123	10	162
KIPAN	FAM178A	7	Yes	0.00078573	0.00157146	4.56016	5.38225e-12	0.458564	2.02588e-08	12.009	6.50718e-08	11	1
KIPAN	USP18	4	Yes	0.000786615	0.00157323	3.51831	3.75528e-07	0.458564	0.000157054	8.54854	2.41945e-05	12	9
KIPAN	MCOLN3	6	Yes	0.00081932	0.00163864	4.17552	3.93098e-06	0.458564	0.00123302	6.26761	5.69787e-05	13	12
KIPAN	OGT	6	Yes	0.000852802	0.0017056	4.16012	5.20674e-06	0.458564	0.00150755	6.15679	6.77831e-05	14	13
GBMLGG	VPS8	6	Yes	0.0305433	0.0610866	2.93749	0.0401604	0.458648	0.246447	2.45233	0.0467704	371	454
GBMLGG	SLITRK6	7	Yes	0.0306204	0.0612409	3.1971	0.0549518	0.458648	0.304445	2.16414	0.0612227	372	501
BLCA	WEE1	5	Yes	9.0013e-05	0.000180026	4.45791	1.17518e-09	0.459367	8.78096e-06	9.8766	7.82131e-07	1	1
BLCA	ZNF699	7	Yes	0.000149958	0.000299916	-6.00435	0.0118077	0.459367	0.723171	3.78943e-08	0.993312	2	122
BLCA	MSI2	8	Yes	0.000150429	0.000300857	-6.47079	0.00918116	0.459367	0.643482	3.83294e-08	0.993048	3	106
BLCA	CTNND1	9	Yes	0.000155888	0.000311775	-6.88914	0.0070793	0.459367	0.56708	3.81235e-08	0.992832	4	92
BLCA	FAM120B	8	Yes	0.000164472	0.000328943	-6.39903	0.0154613	0.459367	0.833296	0.128478	0.0409599	5	137
BLCA	ITGA4	12	Yes	0.000184435	0.00036887	-8.07541	0.00831997	0.459367	0.615513	0.187012	0.0185837	6	101
GBMLGG	SPATA31E1	9	Yes	0.0307614	0.0615229	-3.73513	0.0833488	0.459525	0.386372	0.208285	0.117384	373	601
STAD	CBS	5	Yes	0.00179007	0.00358014	-3.44494	0.0589377	0.459549	0.878229	1.06354e-07	0.992109	61	361
STAD	SMARCA1	7	Yes	0.00186012	0.00372024	-4.19649	0.036737	0.460323	0.878229	3.88771e-08	0.994392	62	205
STAD	ANKS6	10	Yes	0.00190554	0.00381109	-5.14953	0.0324635	0.460323	0.878229	0.154623	0.0632211	63	173
STAD	TSHZ3	15	Yes	0.00193576	0.00387153	-6.37522	0.0149716	0.460323	0.878229	0.127029	0.0401214	64	75
STAD	SERPINB10	11	Yes	0.00193924	0.00387849	-5.40129	0.0162905	0.460323	0.878229	3.70857e-08	0.993665	65	81
STAD	RAB40B	4	Yes	0.00194006	0.00388012	-2.97342	0.0793414	0.460323	0.878229	1.06338e-07	0.992667	66	514
STAD	KIAA0368	7	Yes	0.00198013	0.00396025	-4.1817	0.0371238	0.460602	0.878229	3.89186e-08	0.994402	67	209
STAD	TBL3	4	Yes	0.00200006	0.00400012	-2.96123	0.0787175	0.460602	0.878229	1.04847e-07	0.992693	68	508
COCA-CN	HLA-A	5	Yes	0.00960847	0.0192169	2.4394	0.000903054	0.461393	0.0619003	6.72747	0.00243564	31	11
COCA-CN	U2SURP	4	Yes	0.00979084	0.0195817	2.33014	0.00756027	0.461393	0.211128	5.02593	0.00976086	32	27
GBMLGG	MUC16	88	Yes	0.031396	0.062792	11.0753	0.044659	0.462031	0.265288	1.37716	0.0456128	374	469
GBMLGG	SIGLEC8	7	Yes	0.0314824	0.0629647	3.17772	0.0180515	0.462031	0.151938	2.77789	0.0235637	375	331
GBMLGG	ARMC4	4	Yes	0.0315214	0.0630427	2.35739	0.00323959	0.462031	0.0509915	4.736	0.00763301	376	177
GBMLGG	DDX12P	4	Yes	0.0315214	0.0630427	2.35725	0.0647743	0.462031	0.334808	2.45598	0.0743265	376	539
GBMLGG	SGIP1	5	Yes	0.0315401	0.0630801	2.68076	0.0192833	0.462031	0.158515	3.06295	0.0263071	378	338
GBMLGG	TRHDE	8	Yes	0.0315774	0.0631547	3.39528	0.0348511	0.462031	0.227389	2.33179	0.0401261	379	427
GBMLGG	ADNP2	5	Yes	0.0316901	0.0633801	2.67909	0.0192881	0.462031	0.158515	3.06567	0.0263105	380	339
GBMLGG	SVOPL	4	Yes	0.0317614	0.0635227	2.35214	0.00343934	0.462031	0.0530835	4.70355	0.00789287	381	180
GBMLGG	PDE4DIP	7	Yes	0.0317954	0.0635907	3.17187	0.0578464	0.462031	0.312735	2.14806	0.064097	382	514
GBMLGG	MED12	13	Yes	0.0318009	0.0636017	4.32348	0.0436731	0.462031	0.262793	1.95378	0.0478083	383	463
GBMLGG	GPX5	4	Yes	0.0318414	0.0636827	2.35069	0.00349542	0.462031	0.0530835	4.68503	0.00804804	384	183
STES	ZNF385A	4	Yes	0.000520013	0.00104003	-3.85574	0.0452727	0.463359	0.928872	1.05674e-07	0.991657	19	404
GBMLGG	ZNF492	6	Yes	0.0323952	0.0647903	2.90197	0.0442658	0.467334	0.264645	2.41077	0.0511546	385	466
GBMLGG	UGT2B10	10	Yes	0.0324275	0.064855	3.79737	0.0326498	0.467334	0.221859	2.21869	0.0375367	386	410
GBMLGG	MGA	5	Yes	0.0325094	0.0650188	-2.7256	0.195822	0.467334	0.587369	0.406477	0.210207	387	928
GBMLGG	ZBTB18	5	Yes	0.0326694	0.0653388	-2.72274	0.0973492	0.467334	0.419837	3.01364e-07	0.989099	388	646
GBMLGG	POLRMT	4	Yes	0.0326914	0.0653827	2.33857	0.00406408	0.467334	0.0599075	4.57965	0.0089346	389	189
GBMLGG	BMP5	5	Yes	0.03271	0.0654201	2.66251	0.0208611	0.467334	0.16749	3.02121	0.0281485	390	347
GBMLGG	MYH13	17	Yes	0.0328704	0.0657409	4.90196	0.0449718	0.468425	0.266578	1.83319	0.0483668	391	470
STAD	PHIP	8	Yes	0.0020701	0.0041402	-4.51233	0.0301108	0.469823	0.878229	3.8722e-08	0.994188	69	153
STAD	PCDH20	19	Yes	0.00212752	0.00425505	-7.10733	0.019834	0.471555	0.878229	0.279862	0.029304	70	102
STAD	TAP2	5	Yes	0.00214008	0.00428017	-3.3945	0.093368	0.471555	0.878229	0.214299	0.127007	71	658
STAD	BMP2K	6	Yes	0.00218003	0.00436007	-3.76126	0.0482533	0.471555	0.878229	3.9011e-08	0.994689	72	276
STAD	AR	22	Yes	0.00220403	0.00440805	-7.65967	0.0185176	0.471555	0.878229	0.321249	0.0255084	73	87
STAD	CARNS1	4	Yes	0.00230007	0.00460014	-2.92907	0.081587	0.471555	0.878229	1.06283e-07	0.992723	74	539
STAD	EPPK1	13	Yes	0.00232602	0.00465204	-5.77274	0.0320755	0.471555	0.878229	0.244292	0.0482279	75	170
STAD	C5orf42	20	Yes	0.00234437	0.00468875	-7.19654	0.018741	0.471555	0.878229	0.277074	0.0280638	76	89
STAD	IL4I1	7	Yes	0.00238015	0.0047603	-4.12365	0.0379201	0.471555	0.878229	3.85374e-08	0.994446	77	212
STAD	SPAG17	17	Yes	0.00243861	0.00487723	-6.63612	0.019209	0.471555	0.878229	0.218859	0.0331116	78	97
STAD	CASQ1	6	Yes	0.00250004	0.00500008	-3.72624	0.0484335	0.471555	0.878229	3.85045e-08	0.994721	80	279
STAD	PRR5L	6	Yes	0.00250004	0.00500008	-3.7272	0.0489214	0.471555	0.878229	3.89859e-08	0.994706	80	283
STAD	MLYCD	4	Yes	0.00250008	0.00500015	-2.91114	0.0826634	0.471555	0.878229	1.06451e-07	0.992743	81	548
STAD	TUBB8	4	Yes	0.00253008	0.00506015	-2.90706	0.0835536	0.471555	0.878229	1.07268e-07	0.992743	82	558
STAD	COL9A3	7	Yes	0.00253016	0.00506032	-4.10027	0.0382596	0.471555	0.878229	3.84715e-08	0.99446	83	214
STAD	SYNJ2	18	Yes	0.0026133	0.0052266	-6.81182	0.0291853	0.471555	0.878229	0.345698	0.0372326	84	150
STAD	PDLIM1	4	Yes	0.00265008	0.00530016	-2.8957	0.0834282	0.471555	0.878229	1.06385e-07	0.992763	85	557
STAD	TEKT3	4	Yes	0.00267008	0.00534016	-2.89073	0.0836775	0.471555	0.878229	1.06355e-07	0.99277	86	561
STAD	USP16	5	Yes	0.00271011	0.00542021	-3.32611	0.0621283	0.471555	0.878229	1.04496e-07	0.992259	87	387
STAD	ADRA2B	5	Yes	0.00274011	0.00548021	-3.32486	0.0634996	0.471555	0.878229	1.06273e-07	0.992247	88	398
STAD	SLC9A3	7	Yes	0.00276017	0.00552035	-4.05335	0.040527	0.471555	0.878229	3.91581e-08	0.994485	89	227
STAD	ALPK3	9	Yes	0.00277031	0.00554063	-4.65118	0.0275812	0.471555	0.878229	3.87089e-08	0.994097	90	141
STAD	DDB1	8	Yes	0.00290013	0.00580027	-4.37462	0.0328307	0.471555	0.878229	3.88511e-08	0.994272	91	176
STAD	SEMA6A	11	Yes	0.00303753	0.00607506	-5.16478	0.0324886	0.471555	0.878229	0.154772	0.063263	92	174
STAD	FUK	6	Yes	0.00305005	0.00610009	-3.66027	0.0519344	0.471555	0.878229	3.93414e-08	0.994756	93	307
STAD	DPAGT1	7	Yes	0.00306019	0.00612039	-4.01751	0.0654235	0.471555	0.878229	0.190662	0.0993532	94	411
STAD	ZNF365	11	Yes	0.00306263	0.00612526	-5.16131	0.0457268	0.471555	0.878229	0.264941	0.0629875	95	261
STAD	DCAF4L1	5	Yes	0.00311012	0.00622024	-3.29338	0.0636972	0.471555	0.878229	1.04849e-07	0.992294	96	403
STAD	NEU3	5	Yes	0.00311012	0.00622024	-3.28954	0.0655849	0.471555	0.878229	1.07176e-07	0.992282	96	413
STAD	PRDM5	7	Yes	0.0031202	0.00624039	-4.01063	0.0409957	0.471555	0.878229	3.88219e-08	0.994516	98	231
STAD	PCDHB5	16	Yes	0.00322883	0.00645765	-6.21129	0.0249487	0.471555	0.878229	0.23139	0.0400581	99	126
STAD	OR4C15	15	Yes	0.00324305	0.00648611	-6.05617	0.0261642	0.471555	0.878229	0.232587	0.0412798	100	131
STAD	TRIM23	6	Yes	0.00329005	0.0065801	-3.64371	0.0512768	0.471555	0.878229	1.05091e-07	0.991893	101	302
STAD	PLEKHM1	6	Yes	0.00330005	0.0066001	-3.64292	0.0522414	0.471555	0.878229	3.92805e-08	0.994766	102	310
STAD	BPIFB6	8	Yes	0.00332015	0.0066403	-4.31408	0.0343258	0.471555	0.878229	3.89809e-08	0.994313	103	190
STAD	RAB11FIP2	4	Yes	0.0034001	0.00680021	-2.83741	0.0876378	0.471555	0.878229	1.07574e-07	0.992829	104	593
STAD	TCF3	5	Yes	0.00342013	0.00684027	-3.25686	0.0658234	0.471555	0.878229	1.057e-07	0.992332	105	414
STAD	PRPH	4	Yes	0.0034601	0.00692021	-2.8307	0.0870916	0.471555	0.878229	1.06523e-07	0.992843	106	587
STAD	COL15A1	17	Yes	0.00347242	0.00694484	-6.4075	0.0222467	0.471555	0.878229	0.225732	0.0367953	107	111
STAD	GUCY1B3	4	Yes	0.00350011	0.00700021	-2.82851	0.0869612	0.471555	0.878229	1.06237e-07	0.992849	108	586
STAD	GZMA	4	Yes	0.00360011	0.00720022	-2.82287	0.087093	0.471555	0.878229	1.06309e-07	0.992849	110	588
STAD	USP9Y	4	Yes	0.00360011	0.00720022	-2.82287	0.087093	0.471555	0.878229	1.06309e-07	0.992849	110	588
STAD	IRF9	4	Yes	0.00361011	0.00722022	-2.8212	0.0884317	0.471555	0.878229	1.07429e-07	0.992851	111	608
STAD	MMP8	4	Yes	0.00361089	0.00722178	3.28788	9.52294e-05	0.471555	0.0828495	5.81545	0.000573075	112	9
STAD	PGGT1B	5	Yes	0.00365014	0.00730028	-3.23697	0.0667899	0.471555	0.878229	1.05876e-07	0.992353	113	418
STAD	FAM126A	4	Yes	0.00367011	0.00734022	-2.81729	0.0887783	0.471555	0.878229	1.07608e-07	0.992853	114	616
STAD	FER1L6	11	Yes	0.00367218	0.00734437	-5.07175	0.0348863	0.471555	0.878229	0.158008	0.0661207	115	195
STAD	MED17	5	Yes	0.00371857	0.00743714	3.66538	0.00138621	0.471555	0.417462	3.89272	0.00302407	116	26
STAD	OR1C1	5	Yes	0.00373998	0.00747997	3.66169	3.07044e-10	0.471555	1.20208e-06	13.3152	1.0866e-06	117	2
STAD	CDH23	32	Yes	0.00376191	0.00752382	-8.63332	0.0164749	0.471555	0.878229	0.380773	0.021004	118	82
STAD	CDH6	10	Yes	0.00382319	0.00764638	-4.80702	0.0252873	0.471555	0.878229	3.88101e-08	0.994	119	128
STAD	LMOD1	4	Yes	0.00383012	0.00766023	-2.80826	0.0883086	0.471555	0.878229	1.06466e-07	0.992872	120	606
STAD	PEX16	4	Yes	0.00384012	0.00768023	-2.80761	0.0866642	0.471555	0.878229	1.04579e-07	0.992887	121	583
STAD	ST8SIA6	10	Yes	0.00385319	0.00770638	-4.80399	0.0406063	0.471555	0.878229	0.16486	0.0727222	122	229
STAD	OR2T3	7	Yes	0.00386512	0.00773025	4.26643	0.00108228	0.471555	0.403536	3.59314	0.00226095	123	21
STAD	GGA3	4	Yes	0.00394012	0.00788024	-2.8019	0.0886029	0.471555	0.878229	1.06376e-07	0.992881	124	612
STAD	TULP3	4	Yes	0.00394012	0.00788024	-2.8019	0.0886029	0.471555	0.878229	1.06376e-07	0.992881	124	612
STAD	BCL7C	7	Yes	0.00399024	0.00798049	-3.91655	0.0437527	0.471555	0.878229	3.89546e-08	0.994581	126	246
STAD	ANKRD7	4	Yes	0.00402012	0.00804024	-2.79939	0.0897974	0.471555	0.878229	1.07593e-07	0.992877	127	624
STAD	VCP	8	Yes	0.00408018	0.00816036	-4.21246	0.0367793	0.471555	0.878229	3.91632e-08	0.994377	128	206
STAD	TOX2	6	Yes	0.00409006	0.00818013	-3.57895	0.0541282	0.471555	0.878229	1.06198e-07	0.991957	129	326
STAD	PDZD4	10	Yes	0.00414127	0.00828255	-4.76326	0.0420379	0.471555	0.878229	0.166602	0.0743379	130	240
STAD	EXOSC9	5	Yes	0.00415016	0.00830032	-3.20395	0.0692193	0.471555	0.878229	1.07203e-07	0.992382	132	436
STAD	ZNF114	5	Yes	0.00415016	0.00830032	-3.20533	0.0693957	0.471555	0.878229	1.07508e-07	0.992378	132	439
STAD	NCOA7	11	Yes	0.00418013	0.00836025	-5.00022	0.0493284	0.471555	0.878229	0.269083	0.0666821	133	290
STAD	DENND1C	8	Yes	0.00420018	0.00840037	-4.20421	0.0363856	0.471555	0.878229	3.89142e-08	0.994381	134	203
STAD	CPED1	11	Yes	0.00421013	0.00842026	-4.99775	0.0364918	0.471555	0.878229	0.160006	0.0679955	135	204
STAD	FOXF1	6	Yes	0.00422006	0.00844013	-3.56736	0.0536924	0.471555	0.878229	1.04956e-07	0.99198	136	323
STAD	TMEM127	4	Yes	0.00425013	0.00850026	-2.78449	0.0896436	0.471555	0.878229	1.06433e-07	0.992903	138	620
STAD	WNT16	4	Yes	0.00425013	0.00850026	-2.78449	0.0896436	0.471555	0.878229	1.06433e-07	0.992903	138	620
STAD	GLCE	4	Yes	0.00426013	0.00852026	-2.77884	0.088204	0.471555	0.878229	1.04471e-07	0.992925	139	602
STAD	BARHL2	6	Yes	0.00427007	0.00854013	-3.56018	0.0546491	0.471555	0.878229	1.06036e-07	0.991979	140	329
STAD	CLTCL1	6	Yes	0.00429007	0.00858013	-3.55915	0.05473	0.471555	0.878229	1.06089e-07	0.99198	141	330
STAD	STAT5A	6	Yes	0.00430007	0.00860013	-3.55643	0.0540527	0.471555	0.878229	1.04948e-07	0.991992	142	325
STAD	MGRN1	4	Yes	0.00434013	0.00868026	-2.77551	0.0903302	0.471555	0.878229	1.06628e-07	0.992913	143	630
STAD	SAMD4A	5	Yes	0.00436017	0.00872034	-3.18811	0.107005	0.471555	0.878229	0.22554	0.140185	144	800
STAD	CSF1R	10	Yes	0.00443431	0.00886861	-4.73105	0.0265868	0.471555	0.878229	3.89751e-08	0.994042	145	132
STAD	SCN2B	4	Yes	0.0044611	0.0089222	3.23189	0.000221024	0.471555	0.151864	5.36674	0.000982178	146	11
STAD	WDR96	6	Yes	0.00447007	0.00894014	-3.54223	0.0554096	0.471555	0.878229	1.06241e-07	0.991998	147	336
STAD	CBLN2	7	Yes	0.00450027	0.00900054	-3.86639	0.0455763	0.471555	0.878229	3.92331e-08	0.994612	148	260
STAD	HTR1F	7	Yes	0.00453027	0.00906055	-3.86388	0.0451332	0.471555	0.878229	3.89183e-08	0.994618	149	255
STAD	ZNF43	19	Yes	0.00454096	0.00908192	-6.53226	0.0206164	0.471555	0.878229	0.222254	0.0348587	150	105
STAD	ATM	27	Yes	0.00454692	0.00909385	-7.84334	0.025153	0.471555	0.878229	0.403788	0.0304354	151	127
GBMLGG	RPL13AP6	4	Yes	0.0333014	0.0666027	2.33085	0.00434467	0.47157	0.0630429	4.54786	0.00936851	392	192
GBMLGG	CDH9	11	Yes	0.0334925	0.0669849	3.91737	0.0246579	0.47157	0.187135	2.30682	0.0290158	393	367
GBMLGG	RANBP2	13	Yes	0.03357	0.0671399	-4.39814	0.0780507	0.47157	0.376962	0.30673	0.0961305	394	576
GBMLGG	UGT2B4	10	Yes	0.0336077	0.0672154	3.76902	0.0347967	0.47157	0.227389	2.19499	0.0397123	395	426
GBMLGG	DICER1	4	Yes	0.0337714	0.0675427	2.32505	0.00455488	0.47157	0.0657507	4.48919	0.0097389	396	193
GBMLGG	DDX5	8	Yes	0.0338277	0.0676554	3.33855	0.00928431	0.47157	0.103052	3.05243	0.0134927	397	251
GBMLGG	MS4A12	4	Yes	0.0338414	0.0676827	2.32336	0.0714579	0.47157	0.358513	2.4088	0.0810851	398	554
GBMLGG	PDE11A	4	Yes	0.0338814	0.0677628	2.32264	0.00473307	0.47157	0.0676222	4.50372	0.00991543	400	195
GBMLGG	TMEM217	4	Yes	0.0338814	0.0677628	2.32274	0.0046362	0.47157	0.0665796	4.50144	0.00989753	400	194
GBMLGG	OR2L8	4	Yes	0.0339514	0.0679028	2.32157	0.00475938	0.47157	0.0676512	4.49702	0.0100412	401	196
GBMLGG	POGLUT1	5	Yes	0.0341594	0.0683188	-2.69365	0.0992229	0.47157	0.423331	3.01528e-07	0.989157	402	653
GBMLGG	BICD2	4	Yes	0.0341914	0.0683828	2.31831	0.0725312	0.47157	0.361488	2.40314	0.0817176	404	559
GBMLGG	BRD8	4	Yes	0.0341914	0.0683828	2.31828	0.00495335	0.47157	0.0691284	4.46494	0.0103002	404	199
STAD	TET3	11	Yes	0.00459726	0.00919452	-4.93398	0.0234068	0.473639	0.878229	3.87959e-08	0.993922	152	119
COCA-CN	EPS8L2	4	Yes	0.0103708	0.0207416	2.27322	0.0128691	0.473913	0.284991	4.6425	0.0143526	33	33
GBMLGG	RALGAPA2	5	Yes	0.03449	0.06898	2.62934	0.0241819	0.474051	0.184577	2.95266	0.031591	405	365
GBMLGG	ALLC	4	Yes	0.0345414	0.0690828	2.31336	0.00510487	0.474051	0.0697752	4.43903	0.0106006	406	203
GBMLGG	MYOM2	5	Yes	0.03481	0.0696199	2.62282	0.0248665	0.476563	0.187135	2.93559	0.0325935	407	370
STAD	PWP2	4	Yes	0.00466014	0.00932028	-2.75811	0.0913826	0.476979	0.878229	1.06657e-07	0.992935	153	639
GBMLGG	OR5D16	5	Yes	0.03514	0.0702799	2.61601	0.0256081	0.479902	0.189705	2.92516	0.0331575	408	376
GBMLGG	CTSG	5	Yes	0.03539	0.0707799	2.61214	0.0260088	0.480807	0.190719	2.91663	0.0337597	409	379
GBMLGG	CRTAC1	5	Yes	0.03542	0.0708399	2.61166	0.0267531	0.480807	0.194606	2.90469	0.0342938	410	383
GBMLGG	LUM	6	Yes	0.0354651	0.0709302	2.83943	0.00824635	0.480807	0.0968178	3.49892	0.0132326	411	237
GBMLGG	TIAM2	12	Yes	0.0355898	0.0711796	4.06183	0.0393129	0.480992	0.242851	2.06343	0.0435894	412	451
GBMLGG	ACTBL2	4	Yes	0.0356514	0.0713028	2.29926	0.00587691	0.480992	0.0772314	4.34568	0.0116489	413	212
KIPAN	FAM86B1	4	Yes	0.000959988	0.00191998	-2.13756	0.140394	0.481786	0.818546	2.97646e-07	0.990355	15	492
GBMLGG	PAH	4	Yes	0.0358314	0.0716628	2.29726	0.078607	0.482252	0.377852	2.36475	0.0874896	414	579
GBMLGG	ACSM1	4	Yes	0.0360614	0.0721228	2.29384	0.0061953	0.483765	0.0795397	4.30339	0.0121687	415	217
GBMLGG	KMT2D	10	Yes	0.0361174	0.0722349	-3.76518	0.0821396	0.483765	0.383507	0.207278	0.116172	416	596
GBMLGG	ANKRD30A	16	Yes	0.036241	0.0724819	-4.73326	0.104208	0.484256	0.436577	0.450921	0.113514	417	665
KIPAN	HLA-C	11	Yes	0.0010301	0.00206021	-4.2579	0.0365729	0.484663	0.818546	1.07973e-07	0.991208	16	167
GBMLGG	MATN2	5	Yes	0.0363693	0.0727387	-2.65402	0.101722	0.484809	0.428092	3.01462e-07	0.989237	418	662
LGG	ZC3H11A	5	Yes	0.00521346	0.0104269	2.90272	0.00527807	0.485416	0.124994	3.76727	0.00946541	21	44
LGG	NPAS3	4	Yes	0.00544182	0.0108836	2.61777	2.13742e-05	0.485416	0.00171322	8.19561	0.000376955	22	13
LGG	PCDH11X	4	Yes	0.00572856	0.0114571	2.60177	3.50444e-05	0.485416	0.00243442	7.81796	0.000486051	23	15
LGG	UGT2B4	5	Yes	0.00579564	0.0115913	2.83355	0.0082603	0.485416	0.159393	3.53263	0.013402	24	54
LGG	PARG	8	Yes	0.00614991	0.0122998	-3.52274	0.0534414	0.485416	0.434657	3.767e-08	0.994878	25	126
LGG	NPAP1	11	Yes	0.00615779	0.0123156	4.13808	0.013333	0.485416	0.201465	2.54409	0.0168782	26	68
LGG	PEAR1	4	Yes	0.00628898	0.012578	2.57765	0.0286715	0.485416	0.305652	2.9393	0.0366174	27	97
ALL-US	NT5C2	5	Yes	0.194306	0.388611	-0.362177	0.831901	0.485764	0.831901	0.882183	0.832004	4	5
GBMLGG	MACF1	18	Yes	0.036545	0.0730899	4.92005	0.0789479	0.485987	0.378061	1.63686	0.0820385	419	581
GBMLGG	ZNF516	5	Yes	0.0367499	0.0734998	2.58992	0.0288496	0.486462	0.203998	2.87106	0.036631	420	394
GBMLGG	SOX13	4	Yes	0.0368014	0.0736028	2.28453	0.00685616	0.486462	0.0860418	4.24705	0.0130412	421	222
GBMLGG	C3orf67	6	Yes	0.0368426	0.0736852	2.81565	0.0562675	0.486462	0.308913	2.31149	0.0634671	422	507
GBMLGG	CACNA1D	8	Yes	0.037038	0.0740761	3.26519	0.0883914	0.486884	0.400802	1.90491	0.0934284	423	614
GBMLGG	MYH10	5	Yes	0.0370493	0.0740987	-2.64101	0.102532	0.486884	0.430852	3.01421e-07	0.989264	424	663
GBMLGG	SERPINA3	6	Yes	0.0372226	0.0744452	2.80745	0.00996958	0.48801	0.10724	3.39822	0.0153271	425	259
LUAD	C11orf40	5	Yes	7.99997e-05	0.000159999	-4.98817	0.0217432	0.488318	0.774054	3.79206e-08	0.993903	3	255
PCPG	NBPF10	8	Yes	0.03858	0.0771601	-0.464298	0.468375	0.488681	0.827381	1.24124e-08	0.998822	6	9
LGG	DYNC2H1	6	Yes	0.00657266	0.0131453	3.09687	0.00103287	0.489194	0.0393554	4.62529	0.00288021	28	27
KIRC	PLEC	6	Yes	0.00584136	0.0116827	3.73183	0.000858923	0.490191	0.0493628	4.06897	0.00211608	22	17
KIRC	PCDHGB4	4	Yes	0.00638982	0.0127796	-2.47036	0.112246	0.490191	0.85655	1.08886e-07	0.993296	23	122
KIRC	IL16	4	Yes	0.00654812	0.0130962	3.05629	0.00157229	0.490191	0.0731809	4.35414	0.0038326	24	20
KIRC	BRWD1	7	Yes	0.00711013	0.0142203	-3.4789	0.0587139	0.490191	0.689603	1.07858e-07	0.992054	25	82
KIRC	MLLT4	5	Yes	0.00726996	0.0145399	-2.84462	0.0876528	0.490191	0.85655	1.08133e-07	0.992812	26	97
KIRC	ZCCHC6	6	Yes	0.00756011	0.0151202	3.61676	0.00196182	0.490191	0.0849202	3.73754	0.00395531	27	22
KIRC	KIAA1267	4	Yes	0.00767978	0.0153596	-2.42854	0.115314	0.490191	0.85655	1.08861e-07	0.993354	28	125
KIRC	DOCK3	4	Yes	0.00769778	0.0153956	2.97281	0.00319041	0.490191	0.119886	4.0079	0.00644997	29	26
KIRC	MOCOS	5	Yes	0.00775997	0.0155199	3.22471	0.000235828	0.490191	0.0166833	5.30918	0.00103455	30	13
KIRC	SPTBN1	4	Yes	0.00783774	0.0156755	2.96226	0.00347536	0.490191	0.122329	3.95336	0.00686708	31	27
KIRC	ATXN2L	4	Yes	0.00802769	0.0160554	2.94713	0.00389443	0.490191	0.126829	3.89666	0.00748294	32	30
GBMLGG	CDH5	4	Yes	0.0375614	0.0751228	2.27573	0.0815905	0.490512	0.383507	2.3425	0.0912754	426	592
GBMLGG	PAPL	4	Yes	0.0375895	0.075179	-2.36297	0.241725	0.490512	0.637732	0.439836	0.254201	427	1056
GBMLGG	FMR1	4	Yes	0.0377195	0.075439	-2.36114	0.122865	0.490801	0.472141	3.01959e-07	0.989846	428	725
GBMLGG	FLG2	21	Yes	0.0378482	0.0756965	5.26136	0.0400457	0.490801	0.246285	1.81457	0.0430993	429	453
GBMLGG	CDH18	15	Yes	0.0378875	0.0757751	4.44544	0.0358957	0.490801	0.232795	2.00435	0.0397333	430	429
GBMLGG	CUBN	10	Yes	0.0380864	0.0761727	3.65174	0.0445399	0.490801	0.265254	2.11802	0.049833	431	467
GBMLGG	TLL1	6	Yes	0.0381776	0.0763552	2.78909	0.0111345	0.490801	0.114892	3.35885	0.0167558	432	270
GBMLGG	ACSM4	7	Yes	0.0383529	0.0767058	3.04272	0.0730356	0.490801	0.362932	2.08311	0.0794638	433	560
GBMLGG	ALB	5	Yes	0.0383799	0.0767597	2.56359	0.0325115	0.490801	0.221859	2.80682	0.0404042	434	408
GBMLGG	RHPN2	4	Yes	0.0383995	0.076799	-2.35268	0.123515	0.490801	0.472434	3.019e-07	0.989865	435	726
GBMLGG	CDH13	4	Yes	0.0385314	0.0770628	2.26279	0.00822051	0.490801	0.0968178	4.12152	0.0149773	436	236
GBMLGG	RGPD4	6	Yes	0.0386482	0.0772965	2.77964	0.0607232	0.490801	0.320961	2.27524	0.0684387	437	525
GBMLGG	SLC27A6	4	Yes	0.0386714	0.0773428	2.261	0.00837656	0.490801	0.0968344	4.10302	0.0150822	438	241
GBMLGG	CUL9	5	Yes	0.0387298	0.0774597	2.5578	0.0325089	0.490801	0.221859	2.80317	0.0407678	439	407
GBMLGG	NOS3	8	Yes	0.0387771	0.0775541	3.22698	0.0148671	0.490801	0.137151	2.87238	0.0199759	440	302
GBMLGG	ASCC3	5	Yes	0.0388798	0.0777597	2.5553	0.100878	0.490801	0.425828	2.06599	0.107821	441	660
GBMLGG	CCNF	4	Yes	0.0391714	0.0783428	2.25437	0.0088112	0.490801	0.100364	4.09328	0.0156331	442	243
GBMLGG	ATP8B3	6	Yes	0.039232	0.0784639	2.7682	0.0123071	0.490801	0.12202	3.29109	0.0181407	443	281
GBMLGG	NME8	8	Yes	0.0392771	0.0785542	3.21753	0.0525731	0.490801	0.297097	2.18225	0.0586676	444	493
GBMLGG	UBE3C	8	Yes	0.0392771	0.0785542	3.21778	0.0153985	0.490801	0.137943	2.84925	0.0206629	444	311
GBMLGG	VPS13A	6	Yes	0.0392911	0.0785821	-2.87437	0.228662	0.490801	0.624562	0.503094	0.237811	446	1020
GBMLGG	ADAMTS16	12	Yes	0.0394541	0.0789081	3.96665	0.0222008	0.490801	0.17374	2.34187	0.0263572	447	356
GBMLGG	IGSF3	4	Yes	0.0394614	0.0789228	2.24988	0.00935842	0.490801	0.103463	4.04989	0.0163056	448	252
BLCA	MAP4K4	7	Yes	0.000229945	0.00045989	-5.87119	0.0123411	0.4909	0.740818	3.71729e-08	0.993386	7	124
STAD	LAMC1	12	Yes	0.00483084	0.00966168	-5.1355	0.0333428	0.491046	0.878229	0.155961	0.0642832	154	182
STAD	RIN3	7	Yes	0.00486029	0.00972058	-3.83855	0.0452265	0.491046	0.878229	3.86179e-08	0.994637	155	257
STAD	HDAC10	5	Yes	0.00491019	0.00982038	-3.15052	0.0719101	0.491352	0.878229	1.07622e-07	0.992443	156	458
STAD	ZNF461	6	Yes	0.00495867	0.00991734	3.85282	0.000290928	0.491352	0.151864	4.55355	0.000966777	157	15
STAD	PIKFYVE	7	Yes	0.0049603	0.00992059	-3.83048	0.0466505	0.491352	0.878229	3.92647e-08	0.994637	158	265
STAD	ACAD11	7	Yes	0.0049903	0.0099806	-3.82553	0.0467174	0.491352	0.878229	3.92239e-08	0.994641	159	266
STAD	KCNJ6	5	Yes	0.00502019	0.0100404	-3.14427	0.0720754	0.491352	0.878229	1.07481e-07	0.992451	160	461
GBMLGG	APBA1	4	Yes	0.0396114	0.0792228	2.24794	0.0884756	0.49157	0.400802	2.30246	0.0978944	449	615
STAD	BACH2	8	Yes	0.00509022	0.0101804	-4.11417	0.0627163	0.491648	0.878229	0.188409	0.0965974	161	391
STAD	CWC27	4	Yes	0.00513127	0.0102625	3.186	0.000381471	0.491648	0.186683	5.11366	0.00144841	162	16
STAD	CRTC1	5	Yes	0.0051602	0.0103204	-3.1371	0.0715677	0.491648	0.878229	1.06395e-07	0.992468	163	455
STAD	PRG4	11	Yes	0.00516723	0.0103345	5.15848	0.00737579	0.491648	0.878229	2.45355	0.00957809	164	49
STAD	MTF1	5	Yes	0.0051802	0.0103604	-3.13492	0.0718116	0.491648	0.878229	1.06579e-07	0.992468	165	457
LGG	FER1L6	7	Yes	0.00687741	0.0137548	3.28587	9.1178e-05	0.494225	0.00558868	5.91185	0.000579757	29	17
KIRC	GALNT7	5	Yes	0.00854282	0.0170856	3.18895	0.000376739	0.495254	0.0230046	5.074	0.00141419	33	16
KIRC	FAM47A	4	Yes	0.00861752	0.017235	2.90656	0.00522006	0.495254	0.159375	3.74456	0.00934542	34	32
GBMLGG	SPATA31D1	11	Yes	0.0400294	0.0800588	-3.83649	0.108861	0.495653	0.448067	0.338393	0.126629	450	675
GBMLGG	IL18RAP	7	Yes	0.0401478	0.0802957	3.00603	0.0325969	0.496017	0.221859	2.53648	0.039266	451	409
GBMLGG	ZNF280C	6	Yes	0.0403011	0.0806022	-2.85403	0.19007	0.496809	0.57951	0.406371	0.205122	452	912
STAD	TIGD3	4	Yes	0.00527016	0.0105403	-2.72656	0.0944176	0.497013	0.878229	1.07947e-07	0.992967	166	665
STAD	ZMYND11	5	Yes	0.00530021	0.0106004	-3.12883	0.071958	0.497013	0.878229	1.06406e-07	0.992478	167	460
ORCA-IN	TIAM1	4	Yes	0.0084316	0.0168632	3.07963	0.00102733	0.497705	0.0660059	5.09501	0.00322989	6	4
ORCA-IN	CTNND1	4	Yes	0.00916966	0.0183393	-2.47031	0.103527	0.497705	0.822486	3.70407e-08	0.995723	8	22
ORCA-IN	LOXHD1	4	Yes	0.00916966	0.0183393	-2.47031	0.103527	0.497705	0.822486	3.70407e-08	0.995723	8	22
ORCA-IN	EP300	5	Yes	0.0103013	0.0206027	3.15551	0.000479364	0.497705	0.0410655	5.39287	0.00187118	9	3
ORCA-IN	ARID2	9	Yes	0.0110695	0.0221391	-3.8988	0.0598161	0.497705	0.822486	0.183403	0.0940705	10	15
ORCA-IN	MYH8	4	Yes	0.0110996	0.0221992	-2.45836	0.104373	0.497705	0.822486	3.70396e-08	0.995733	11	24
ORCA-IN	DHX34	4	Yes	0.0116196	0.0232391	-2.41238	0.108006	0.497705	0.822486	3.71545e-08	0.995771	12	26
GBMLGG	WBSCR17	11	Yes	0.040518	0.0810359	3.73206	0.0380175	0.49838	0.23963	2.17045	0.0428256	453	442
THYM	NPIPA2	4	Yes	0.0907103	0.181421	0.8251	0.0443132	0.498907	0.162482	6.94866	0.0838877	4	3
BLCA	NRXN3	9	Yes	0.000314858	0.000629715	6.39619	6.449e-05	0.500423	0.0248062	3.61527	0.000186657	8	19
BLCA	CCR5	4	Yes	0.000379979	0.000759957	-4.06098	0.0370135	0.500423	0.8972	9.9702e-08	0.991475	9	283
BLCA	HLA-DRA	4	Yes	0.000399978	0.000799955	-4.0448	0.0391566	0.500423	0.8972	1.05201e-07	0.991418	10	295
BLCA	CACNG5	4	Yes	0.000479994	0.000959987	3.62136	4.06617e-09	0.500423	1.51912e-05	11.2933	3.09196e-06	11	2
BLCA	AGAP6	5	Yes	0.000489973	0.000979946	-4.584	0.0290942	0.500423	0.8972	1.0582e-07	0.990899	12	224
BLCA	POLR1B	5	Yes	0.00053997	0.00107994	-4.54478	0.0296083	0.500423	0.8972	1.05406e-07	0.990943	13	231
BLCA	ZNF711	4	Yes	0.00053997	0.00107994	-3.97144	0.0425192	0.500423	0.8972	1.0626e-07	0.991527	14	323
BLCA	OR4S1	4	Yes	0.000589968	0.00117994	-3.94975	0.0429283	0.500423	0.8972	1.05968e-07	0.991551	15	326
BLCA	NOD1	4	Yes	0.000619966	0.00123993	-3.93428	0.043176	0.500423	0.8972	1.05698e-07	0.99157	16	327
BLCA	GNAS	11	Yes	0.000646709	0.00129342	-6.94718	0.0111461	0.500423	0.717961	0.119346	0.0342022	17	116
BLCA	ZNF282	6	Yes	0.000683404	0.00136681	4.76264	1.74904e-05	0.500423	0.0113828	5.06572	0.000111033	18	10
BLCA	KCNA6	6	Yes	0.000730107	0.00146021	-4.93787	0.0231433	0.500423	0.8972	3.85671e-08	0.993921	19	184
BLCA	GRIA2	6	Yes	0.000800118	0.00160024	-4.88148	0.0246512	0.500423	0.8972	3.92419e-08	0.993945	20	191
BLCA	ZFP14	4	Yes	0.000819955	0.00163991	-3.86543	0.0458022	0.500423	0.8972	1.07019e-07	0.991633	21	344
BLCA	RNF215	5	Yes	0.000840122	0.00168024	4.22299	1.57292e-06	0.500423	0.00235057	6.74341	3.36223e-05	22	5
BLCA	DIRC2	4	Yes	0.000879951	0.0017599	-3.85055	0.0458009	0.500423	0.8972	1.06268e-07	0.991654	23	343
BLCA	BBS4	4	Yes	0.000899988	0.00179998	3.54307	1.57407e-07	0.500423	0.000392047	9.32499	1.6035e-05	24	3
BLCA	HIST1H3B	10	Yes	0.000967145	0.00193429	-6.45628	0.0218497	0.500423	0.8972	0.224885	0.036265	25	172
BLCA	PRPF4B	8	Yes	0.00107427	0.00214854	-5.64755	0.0151324	0.500423	0.83139	3.86123e-08	0.993496	26	136
BLCA	ZNF596	4	Yes	0.00113994	0.00227987	-3.7767	0.0476167	0.500423	0.8972	1.06196e-07	0.991725	27	361
BLCA	APC	19	Yes	0.00116131	0.00232261	8.572	0.000547418	0.500423	0.127822	2.47432	0.000838022	28	32
BLCA	ACTN4	11	Yes	0.00116512	0.00233024	6.46256	4.10325e-05	0.500423	0.0204396	3.74038	0.000132462	29	15
BLCA	ATP2C1	4	Yes	0.00118993	0.00237987	-3.76579	0.046807	0.500423	0.8972	1.03779e-07	0.991766	30	352
BLCA	DBF4	7	Yes	0.00119974	0.00239949	-5.20956	0.0314037	0.500423	0.8972	0.153402	0.0619001	31	244
BLCA	PRPF19	4	Yes	0.00122993	0.00245986	-3.75077	0.0449242	0.500423	0.8972	9.94488e-08	0.991807	32	335
BLCA	MTMR1	6	Yes	0.00124018	0.00248036	-4.71422	0.0271885	0.500423	0.8972	1.06498e-07	0.990766	33	210
BLCA	CLHC1	8	Yes	0.00124448	0.00248896	-5.57022	0.0160592	0.500423	0.833296	3.88929e-08	0.993535	34	144
BLCA	FDPS	4	Yes	0.00124993	0.00249986	-3.7449	0.0487061	0.500423	0.8972	1.05995e-07	0.991772	35	374
BLCA	TUBGCP6	7	Yes	0.00126871	0.00253742	5.0254	0.000318489	0.500423	0.0820602	3.67774	0.000779281	36	29
BLCA	KRT20	5	Yes	0.00130993	0.00261986	-4.25854	0.0357454	0.500423	0.8972	1.06412e-07	0.991224	37	273
BLCA	ZNF823	5	Yes	0.00133993	0.00267985	-4.25022	0.0358757	0.500423	0.8972	1.06286e-07	0.991232	38	275
BLCA	GAS8	4	Yes	0.00134993	0.00269985	-3.72506	0.0495974	0.500423	0.8972	1.06433e-07	0.99179	39	382
BLCA	ZBTB2	4	Yes	0.00136992	0.00273985	-3.7174	0.0504535	0.500423	0.8972	1.07463e-07	0.991791	40	391
BLCA	WDR33	11	Yes	0.00139764	0.00279527	-6.45456	0.022453	0.500423	0.8972	0.226558	0.0369894	41	177
BLCA	NCOA5	5	Yes	0.00143992	0.00287984	-4.22866	0.036843	0.500423	0.8972	1.07243e-07	0.991248	42	280
BLCA	ZNF624	5	Yes	0.00143992	0.00287984	-4.2265	0.0355134	0.500423	0.8972	1.06171e-07	0.991221	42	271
GBMLGG	C2orf89	4	Yes	0.0409214	0.0818428	2.23419	0.0912647	0.501857	0.407676	2.28358	0.100929	454	623
GBMLGG	GCC2	7	Yes	0.0409808	0.0819616	2.98881	0.0341828	0.501857	0.226124	2.51537	0.0409591	455	421
GBMLGG	GNAI1	4	Yes	0.0411295	0.0822589	-2.30738	0.127279	0.502203	0.476577	3.02154e-07	0.989962	456	742
GBMLGG	ATP6V0A4	4	Yes	0.0412014	0.0824028	2.23082	0.0920748	0.502203	0.408797	2.27906	0.101742	457	627
GBMLGG	TDRD9	6	Yes	0.0412794	0.0825589	2.73142	0.0152737	0.502203	0.13783	3.1914	0.0215055	458	308
GBMLGG	SRGAP1	4	Yes	0.0414714	0.0829428	2.22816	0.0932093	0.503439	0.410239	2.2742	0.10263	459	633
STAD	INPP4A	6	Yes	0.00547008	0.0109402	-3.48106	0.0577819	0.504819	0.878229	1.06577e-07	0.992066	168	347
STAD	PHF14	4	Yes	0.00547135	0.0109427	3.16203	0.000536919	0.504819	0.247298	4.95399	0.00173975	169	17
STAD	TAGAP	5	Yes	0.00558022	0.0111604	-3.11589	0.072432	0.504819	0.878229	1.06535e-07	0.992486	170	463
STAD	ZNF614	7	Yes	0.00569034	0.0113807	-3.75613	0.0485045	0.504819	0.878229	3.90711e-08	0.994691	171	280
STAD	C19orf44	7	Yes	0.00573034	0.0114607	-3.7541	0.0484066	0.504819	0.878229	3.90866e-08	0.994688	172	278
STAD	MEPCE	6	Yes	0.00575009	0.0115002	-3.46288	0.0579006	0.504819	0.878229	1.06028e-07	0.992084	173	348
STAD	FIGNL1	4	Yes	0.00575017	0.0115003	-2.701	0.0958118	0.504819	0.878229	1.07763e-07	0.993002	174	673
STAD	JAG1	7	Yes	0.00583035	0.0116607	-3.74717	0.0756994	0.504819	0.878229	0.199231	0.109486	175	487
STAD	SPATA16	6	Yes	0.00584009	0.0116802	-3.45735	0.0583264	0.504819	0.878229	1.06123e-07	0.992095	176	355
STAD	CASR	10	Yes	0.00588315	0.0117663	-4.5743	0.046961	0.504819	0.878229	0.172043	0.0797839	177	267
STAD	SLC4A4	12	Yes	0.00589638	0.0117928	-5.0188	0.0360758	0.504819	0.878229	0.15951	0.067513	178	200
STAD	ALPP	10	Yes	0.00592147	0.0118429	-4.56832	0.0471698	0.504819	0.878229	0.172286	0.0800152	180	269
STAD	TROAP	10	Yes	0.00592147	0.0118429	-4.57094	0.0293992	0.504819	0.878229	3.90016e-08	0.994146	180	151
STAD	EFEMP2	8	Yes	0.00599025	0.0119805	-4.03696	0.0408057	0.504819	0.878229	3.90772e-08	0.994497	181	230
STAD	RFX3	4	Yes	0.00600018	0.0120004	-2.68928	0.0955884	0.504819	0.878229	1.06713e-07	0.993023	182	671
STAD	CRIPAK	6	Yes	0.00602009	0.0120402	-3.44688	0.0595089	0.504819	0.878229	1.07261e-07	0.992099	183	367
STAD	GLB1L	5	Yes	0.00606024	0.0121205	-3.08751	0.0737112	0.504819	0.878229	1.06496e-07	0.992521	184	473
STAD	UNKL	5	Yes	0.00606024	0.0121205	-3.08744	0.0738376	0.504819	0.878229	1.06383e-07	0.992527	184	474
STAD	ZW10	4	Yes	0.00612018	0.0122404	-2.68371	0.0959341	0.504819	0.878229	1.06715e-07	0.99303	186	674
STAD	FAM214A	6	Yes	0.00613009	0.0122602	-3.43717	0.0582584	0.504819	0.878229	1.04951e-07	0.992127	187	354
STAD	RSPH4A	4	Yes	0.00613151	0.012263	3.13306	0.000718551	0.504819	0.31257	4.75354	0.00220435	188	18
STAD	WDTC1	14	Yes	0.00616044	0.0123209	-5.45033	0.0394425	0.504819	0.878229	0.256373	0.0562779	189	219
STAD	DNM3	6	Yes	0.00621009	0.0124202	-3.43095	0.0602504	0.504819	0.878229	1.07459e-07	0.992115	190	369
STAD	PRRC2A	16	Yes	0.00622373	0.0124475	-5.75357	0.0328522	0.504819	0.878229	0.245747	0.0490253	191	177
STAD	GLIS3	4	Yes	0.00626019	0.0125204	-2.67725	0.0973848	0.504819	0.878229	1.07878e-07	0.993031	192	691
STAD	BTAF1	11	Yes	0.0063246	0.0126492	-4.74975	0.0580023	0.504819	0.878229	0.280717	0.0757635	193	350
STAD	MSH6	12	Yes	0.00632948	0.012659	-4.97412	0.0521151	0.504819	0.878229	0.274246	0.0697788	194	309
STAD	SLC2A4	4	Yes	0.00635019	0.0127004	-2.67172	0.0963091	0.504819	0.878229	1.06322e-07	0.993049	195	677
STAD	ADCK1	5	Yes	0.00637025	0.0127405	-3.07376	0.0734741	0.504819	0.878229	1.05121e-07	0.992553	196	471
STAD	SETD6	5	Yes	0.00637025	0.0127405	-3.0732	0.0744992	0.504819	0.878229	1.06378e-07	0.992545	196	478
STAD	VAV3	10	Yes	0.00638775	0.0127755	-4.52345	0.0678498	0.504819	0.878229	0.293521	0.0859905	198	424
STAD	OGDHL	11	Yes	0.00641501	0.01283	-4.74072	0.0425448	0.504819	0.878229	0.167204	0.0749347	199	243
STAD	HOXD4	4	Yes	0.00645019	0.0129004	-2.66741	0.0968876	0.50505	0.878229	1.0665e-07	0.993052	200	683
STAD	SLC9A8	7	Yes	0.00652039	0.0130408	-3.69693	0.081133	0.505119	0.878229	0.205438	0.115286	201	531
STAD	FAM120C	5	Yes	0.00654025	0.0130805	-3.06723	0.0759655	0.505119	0.878229	1.07839e-07	0.992542	202	490
STAD	MSH3	19	Yes	0.00656322	0.0131264	-6.23944	0.0329473	0.505119	0.878229	0.308135	0.0439975	203	178
STAD	PLD5	6	Yes	0.0065801	0.0131602	-3.41505	0.0605871	0.505119	0.878229	1.07094e-07	0.992137	204	374
COCA-CN	FRG2C	23	Yes	0.0135911	0.0271822	4.01583	0.024679	0.505366	0.422909	2.68443	0.0283813	34	44
COCA-CN	HLA-DQA1	5	Yes	0.0136092	0.0272184	2.35808	0.00550368	0.505366	0.188626	5.04698	0.00949992	35	22
COCA-CN	ADCY7	4	Yes	0.0137401	0.0274801	-0.963881	0.307823	0.505366	0.805423	3.81523e-08	0.997323	38	214
COCA-CN	C5orf60	4	Yes	0.0137401	0.0274801	-0.963881	0.307823	0.505366	0.805423	3.81523e-08	0.997323	38	214
COCA-CN	DNAH8	4	Yes	0.0137401	0.0274801	-0.963881	0.307823	0.505366	0.805423	3.81523e-08	0.997323	38	214
COCA-CN	NEFM	4	Yes	0.0137401	0.0274801	-0.963881	0.307823	0.505366	0.805423	3.81523e-08	0.997323	38	214
COCA-CN	POTEC	4	Yes	0.0137401	0.0274801	-0.963881	0.307823	0.505366	0.805423	3.81523e-08	0.997323	38	214
COCA-CN	RFPL4A	4	Yes	0.0137401	0.0274801	-0.963881	0.307823	0.505366	0.805423	3.81523e-08	0.997323	38	214
GBMLGG	LAMB3	5	Yes	0.0418598	0.0837195	2.50508	0.040561	0.506142	0.2477	2.69941	0.0489059	460	456
GBMLGG	SLFN13	4	Yes	0.0419514	0.0839028	2.22293	0.0115898	0.506142	0.117978	3.90037	0.0192691	461	273
GBMLGG	FRMD7	9	Yes	0.0419666	0.0839331	3.36876	0.0368712	0.506142	0.235065	2.30834	0.0426672	462	437
COCA-CN	CCDC144NL	8	Yes	0.0142009	0.0284018	2.79041	0.0120743	0.506188	0.284991	3.9084	0.0143906	42	31
COCA-CN	PHOSPHO1	4	Yes	0.0146505	0.0293011	1.75304	0.00100178	0.506188	0.0629454	10.3761	0.00327738	43	12
COCA-CN	ATXN1	5	Yes	0.0147694	0.0295388	2.33389	0.00550368	0.506188	0.188626	5.04698	0.00949992	44	22
GBMLGG	C20orf26	4	Yes	0.0421395	0.0842789	-2.29398	0.12808	0.506506	0.477048	3.01357e-07	0.989994	463	748
GBMLGG	GABRA3	4	Yes	0.0422014	0.0844028	2.22015	0.0117048	0.506506	0.11815	3.88989	0.0194994	464	276
GBMLGG	PIEZO2	4	Yes	0.0422694	0.0845389	-2.29122	0.258642	0.506506	0.659868	0.454996	0.27064	465	1092
GBMLGG	SIM1	8	Yes	0.0424535	0.084907	3.15786	0.0591995	0.50762	0.316635	2.14312	0.0651344	466	520
GBMLGG	OR5K1	4	Yes	0.0426014	0.0852028	2.21546	0.0121137	0.508298	0.120964	3.8709	0.0200373	467	279
STAD	ATAD3C	4	Yes	0.0066602	0.0133204	-2.65883	0.149636	0.508774	0.878229	0.257996	0.180495	205	1267
BLCA	NUB1	5	Yes	0.00152022	0.00304044	4.08374	1.80648e-05	0.509213	0.0113828	5.65694	0.000149658	44	11
BLCA	ZNF254	9	Yes	0.0015377	0.00307541	-5.7984	0.0225885	0.509213	0.8972	0.140902	0.0508856	45	180
BLCA	NPFFR2	4	Yes	0.00162998	0.00325996	3.46747	2.01601e-06	0.509213	0.00251061	7.83847	6.03772e-05	46	6
BLCA	PRKCI	7	Yes	0.00163966	0.00327933	-5.03891	0.0223188	0.509213	0.8972	3.91148e-08	0.99385	47	175
BLCA	PRKCQ	8	Yes	0.00166427	0.00332854	-5.46022	0.0348292	0.509213	0.8972	0.243367	0.0502405	48	264
BLCA	GLDC	7	Yes	0.00166966	0.00333932	-5.03203	0.0223217	0.509213	0.8972	3.90203e-08	0.993855	49	176
CESC	FHDC1	4	Yes	0.00301002	0.00602003	-2.12978	0.129173	0.509886	0.900276	3.65131e-08	0.996035	9	78
CESC	AMD1	4	Yes	0.00314002	0.00628003	-2.11596	0.132346	0.509886	0.900276	3.71295e-08	0.99604	10	81
CESC	UACA	4	Yes	0.00370002	0.00740004	-2.07977	0.131911	0.509886	0.900276	3.59101e-08	0.996089	11	80
CESC	DLC1	5	Yes	0.00373999	0.00747998	-2.33668	0.112758	0.509886	0.900276	3.67944e-08	0.995844	12	62
GBMLGG	LEFTY2	4	Yes	0.0429014	0.0858028	2.2125	0.012605	0.510783	0.124091	3.84839	0.0205182	468	283
STAD	GRINA	5	Yes	0.00673026	0.0134605	-3.0529	0.0743874	0.51082	0.878229	1.0504e-07	0.992579	206	476
STAD	POLH	5	Yes	0.00676026	0.0135205	-3.05007	0.0756856	0.51082	0.878229	1.06468e-07	0.992572	207	486
STAD	DCLK3	7	Yes	0.00690041	0.0138008	-3.67238	0.0790388	0.51082	0.878229	0.202153	0.112844	208	510
STAD	EVI5	7	Yes	0.00693041	0.0138608	-3.67068	0.0516071	0.51082	0.878229	3.93436e-08	0.994748	209	306
STAD	SENP2	5	Yes	0.00694027	0.0138805	-3.04328	0.0759501	0.51082	0.878229	1.06671e-07	0.992573	210	489
STAD	PEX5L	6	Yes	0.00694678	0.0138936	3.72742	0.000879533	0.51082	0.344337	4.07324	0.00213026	211	20
STAD	MAD1L1	6	Yes	0.0069901	0.0139802	-3.39571	0.0595391	0.51082	0.878229	1.046e-07	0.992178	212	368
STAD	ZFX	4	Yes	0.00701021	0.0140204	-2.64942	0.0994078	0.51082	0.878229	1.0816e-07	0.993065	213	710
STAD	WDR78	5	Yes	0.00703432	0.0140686	3.33396	3.92158e-05	0.51082	0.0511766	6.3659	0.000347617	214	6
STAD	FOXA3	6	Yes	0.0070801	0.0141602	-3.39069	0.0610637	0.51082	0.878229	1.06456e-07	0.992169	216	377
STAD	NXPE3	6	Yes	0.0070801	0.0141602	-3.38887	0.0975225	0.51082	0.878229	0.219286	0.131387	216	694
STAD	OR5F1	4	Yes	0.00715176	0.0143035	3.07238	0.00133694	0.51082	0.417462	4.44531	0.00342549	217	24
STAD	SIK2	6	Yes	0.00718011	0.0143602	-3.38113	0.060836	0.51082	0.878229	1.05885e-07	0.992179	218	376
STAD	CLCN2	5	Yes	0.00721028	0.0144206	-3.03441	0.0773073	0.51082	0.878229	1.0754e-07	0.992584	220	500
STAD	RPUSD2	5	Yes	0.00721028	0.0144206	-3.0345	0.0773723	0.51082	0.878229	1.07636e-07	0.992583	220	503
STAD	PML	11	Yes	0.00730359	0.0146072	-4.65367	0.0448532	0.51082	0.878229	0.169781	0.077485	221	253
STAD	FBXO41	9	Yes	0.00732077	0.0146415	-4.20142	0.0369339	0.51082	0.878229	3.91672e-08	0.994381	222	207
STAD	AP4M1	6	Yes	0.00741011	0.0148202	-3.37013	0.0618975	0.51082	0.878229	1.06524e-07	0.992192	223	383
STAD	NCOA3	9	Yes	0.00743078	0.0148616	-4.19605	0.0370927	0.51082	0.878229	3.91995e-08	0.994384	224	208
STAD	LEPREL1	4	Yes	0.00748023	0.0149605	-2.63371	0.100503	0.51082	0.878229	1.08243e-07	0.993086	226	724
STAD	POLE2	4	Yes	0.00748023	0.0149605	-2.6335	0.0991415	0.51082	0.878229	1.06772e-07	0.993095	226	708
STAD	SULT6B1	5	Yes	0.00758846	0.0151769	3.29986	7.76956e-05	0.51082	0.0808397	5.97722	0.000510625	227	7
STAD	KRT79	6	Yes	0.00769011	0.0153802	-3.35639	0.0997979	0.51082	0.878229	0.221234	0.133593	228	716
STAD	GYS1	7	Yes	0.00769045	0.0153809	-3.631	0.0529955	0.51082	0.878229	1.071e-07	0.991892	229	318
STAD	CC2D2A	6	Yes	0.00771011	0.0154202	-3.35565	0.0623086	0.51082	0.878229	1.063e-07	0.992211	230	388
STAD	RGS6	8	Yes	0.00771031	0.0154206	-3.92676	0.0439899	0.51082	0.878229	3.92805e-08	0.994569	231	248
STAD	OPRM1	5	Yes	0.0077203	0.0154406	-3.01507	0.0773461	0.51082	0.878229	1.06671e-07	0.992608	232	502
STAD	MDH1B	4	Yes	0.00776023	0.0155205	-2.62463	0.0992215	0.51082	0.878229	1.06264e-07	0.993111	234	709
STAD	TLX3	4	Yes	0.00776023	0.0155205	-2.62436	0.0997118	0.51082	0.878229	1.06747e-07	0.993107	234	714
STAD	EXTL3	5	Yes	0.0078003	0.0156006	-3.01161	0.0786602	0.51082	0.878229	1.07825e-07	0.99261	235	507
STAD	DGCR2	8	Yes	0.00784031	0.0156806	-3.91457	0.070343	0.51082	0.878229	0.195462	0.104397	236	448
STAD	LRRC25	4	Yes	0.00785024	0.0157005	-2.62221	0.0994172	0.51082	0.878229	1.06288e-07	0.993114	237	712
STAD	KRTAP10-4	4	Yes	0.00794024	0.0158805	-2.61667	0.10024	0.51082	0.878229	1.06782e-07	0.993117	238	720
STAD	BRD3	10	Yes	0.00794322	0.0158864	-4.41129	0.0522476	0.51082	0.878229	0.177807	0.0855267	239	311
STAD	ASPM	24	Yes	0.00795524	0.0159105	-6.811	0.0372902	0.51082	0.878229	0.398888	0.0442379	240	210
STAD	AMHR2	6	Yes	0.00799012	0.0159802	-3.33662	0.0636649	0.51082	0.878229	1.07145e-07	0.992227	241	402
STAD	TSPEAR	6	Yes	0.00805012	0.0161002	-3.33403	0.0639014	0.51082	0.878229	1.07579e-07	0.992221	242	405
STAD	CCDC102B	9	Yes	0.00805084	0.0161017	-4.15498	0.0605114	0.51082	0.878229	0.186019	0.0942611	243	372
STAD	KNOP1	4	Yes	0.00807024	0.0161405	-2.61221	0.100529	0.51082	0.878229	1.06768e-07	0.993123	244	725
STAD	ANKHD1	8	Yes	0.00815032	0.0163006	-3.8939	0.0719128	0.51082	0.878229	0.197119	0.106013	245	459
STAD	GPLD1	6	Yes	0.00815045	0.0163009	3.64335	0.00167624	0.51082	0.468748	3.80225	0.00347608	246	28
STAD	HIST1H1D	4	Yes	0.00816025	0.0163205	-2.60823	0.100468	0.51082	0.878229	1.06754e-07	0.993122	247	722
STAD	SCAF1	15	Yes	0.00816624	0.0163325	-5.40175	0.053066	0.51082	0.878229	0.339871	0.0651736	248	319
STAD	DST	46	Yes	0.00818071	0.0163614	-9.24642	0.0277906	0.51082	0.878229	0.518456	0.0306123	249	145
STAD	KRT84	7	Yes	0.00819048	0.016381	-3.60165	0.0533377	0.51082	0.878229	1.06143e-07	0.991932	250	321
STAD	IL17RC	6	Yes	0.00825012	0.0165002	-3.32525	0.0636163	0.51082	0.878229	1.06463e-07	0.992244	251	401
STAD	UGP2	4	Yes	0.00830025	0.0166005	-2.60116	0.101983	0.51082	0.878229	1.07883e-07	0.993125	252	741
STAD	DENND4A	5	Yes	0.00832032	0.0166406	-2.99231	0.0797044	0.51082	0.878229	1.07907e-07	0.992633	253	517
STAD	CHRNA1	5	Yes	0.00834032	0.0166806	-2.99149	0.0798432	0.51082	0.878229	1.08028e-07	0.992633	254	519
STAD	SLC7A3	5	Yes	0.00836032	0.0167206	-2.99046	0.0785504	0.51082	0.878229	1.06396e-07	0.992646	255	506
STAD	TMEM38B	4	Yes	0.00838025	0.0167605	-2.59835	0.101235	0.51082	0.878229	1.0657e-07	0.993143	256	732
STAD	AMBN	4	Yes	0.00842025	0.0168405	-2.59627	0.101581	0.51082	0.878229	1.06779e-07	0.993144	257	735
STAD	CYP4F12	4	Yes	0.00844025	0.0168805	-2.59585	0.101612	0.51082	0.878229	1.06793e-07	0.993144	258	737
STAD	TBC1D4	13	Yes	0.00847917	0.0169583	-4.97697	0.0512895	0.51082	0.878229	0.272804	0.0689258	259	303
STAD	CXorf36	4	Yes	0.00860026	0.0172005	-2.58946	0.103325	0.51082	0.878229	1.08157e-07	0.993144	260	754
STAD	RRAGB	4	Yes	0.00863026	0.0172605	-2.58846	0.103593	0.51082	0.878229	1.08364e-07	0.993144	261	759
STAD	C6orf118	10	Yes	0.0086377	0.0172754	-4.35853	0.0336461	0.51082	0.878229	3.9154e-08	0.994281	262	184
STAD	GLYR1	11	Yes	0.008674	0.017348	-4.54391	0.0475258	0.51082	0.878229	0.172663	0.0804396	263	271
STAD	PCDHGB4	8	Yes	0.00869034	0.0173807	-3.85904	0.0458414	0.51082	0.878229	3.92752e-08	0.994616	264	262
STAD	ZNF490	5	Yes	0.00874034	0.0174807	-2.97443	0.079237	0.51082	0.878229	1.06538e-07	0.992658	265	513
STAD	ZNF629	4	Yes	0.00877026	0.0175405	-2.58351	0.103792	0.51082	0.878229	1.08218e-07	0.993152	266	760
STAD	OR10G9	7	Yes	0.00879051	0.017581	-3.57326	0.0548952	0.51082	0.878229	1.07293e-07	0.99195	267	332
STAD	CIITA	7	Yes	0.00880051	0.017601	-3.57236	0.0548858	0.51082	0.878229	1.06997e-07	0.991959	268	331
STAD	DLGAP3	16	Yes	0.00882993	0.0176599	-5.45608	0.0389975	0.51082	0.878229	0.255557	0.0557824	269	215
STAD	NR2F2	4	Yes	0.00884218	0.0176844	2.96821	0.00339322	0.51082	0.725348	3.97864	0.00668978	270	36
STAD	SERPINB8	6	Yes	0.00885013	0.0177003	-3.29249	0.104003	0.51082	0.878229	0.224749	0.137679	271	763
STAD	CELSR3	26	Yes	0.00889063	0.0177813	-6.98707	0.0401581	0.51082	0.878229	0.433525	0.0461574	272	224
STAD	GSDMA	7	Yes	0.00891052	0.017821	-3.56653	0.0550558	0.51082	0.878229	1.06948e-07	0.991966	273	333
STAD	ATP2A3	5	Yes	0.00897035	0.0179407	-2.96612	0.0810604	0.51082	0.878229	1.07929e-07	0.992665	274	529
STAD	FOXRED1	5	Yes	0.00897035	0.0179407	-2.96612	0.0811035	0.51082	0.878229	1.07978e-07	0.992665	274	530
GBMLGG	PLEKHA5	4	Yes	0.0430314	0.0860628	2.21062	0.012715	0.511238	0.124733	3.84651	0.0206135	469	284
GBMLGG	MAGI1	9	Yes	0.0431231	0.0862461	-3.41618	0.169982	0.511238	0.551947	0.459428	0.18125	470	858
GBMLGG	KIF4B	9	Yes	0.0433746	0.0867493	3.3424	0.0392388	0.511439	0.242851	2.29	0.0449779	471	449
GBMLGG	AK8	4	Yes	0.0434014	0.0868028	2.20513	0.013273	0.511439	0.128398	3.81106	0.0213716	472	288
GBMLGG	FBN3	17	Yes	0.0434154	0.0868309	4.57074	0.0286332	0.511439	0.202983	2.06534	0.0322128	473	393
BLCA	ACPL2	4	Yes	0.0017999	0.0035998	-3.62267	0.0529535	0.511847	0.8972	1.06598e-07	0.991902	50	416
BLCA	ENKD1	4	Yes	0.0017999	0.0035998	-3.62678	0.0524132	0.511847	0.8972	1.05953e-07	0.991905	50	411
BLCA	CCNA1	4	Yes	0.0018399	0.0036798	-3.61453	0.0532284	0.511847	0.8972	1.06609e-07	0.991911	52	420
BLCA	S1PR1	7	Yes	0.00184942	0.00369885	4.86795	4.17967e-06	0.511847	0.0044615	5.63335	4.50342e-05	53	7
BLCA	TACC2	16	Yes	0.00188321	0.00376643	-7.55127	0.0116834	0.511847	0.723171	0.199105	0.023361	54	119
BLCA	TNS4	5	Yes	0.0018899	0.00377979	-4.13703	0.0388643	0.511847	0.8972	1.07123e-07	0.991343	55	293
BLCA	TARS	7	Yes	0.0020196	0.00403919	-4.94953	0.0356564	0.511847	0.8972	0.157649	0.0665889	56	272
BLCA	FBN2	26	Yes	0.00207782	0.00415563	-9.61409	0.0105845	0.511847	0.708097	0.361055	0.0143245	57	111
BLCA	SLC6A7	5	Yes	0.00207989	0.00415978	-4.10322	0.0397697	0.511847	0.8972	1.07267e-07	0.991378	58	302
BLCA	ZNF225	8	Yes	0.00212487	0.00424975	5.15042	0.00013929	0.511847	0.0444402	3.92084	0.00041845	59	23
BLCA	PCDHB3	7	Yes	0.00214921	0.00429843	4.80427	9.90867e-06	0.511847	0.0082264	5.29851	7.79616e-05	60	9
BLCA	PIWIL2	8	Yes	0.00216597	0.00433195	-5.33205	0.0300202	0.511847	0.8972	0.151643	0.0602393	61	233
BLCA	NOC3L	10	Yes	0.00216702	0.00433404	-5.97938	0.0126968	0.511847	0.740818	3.89774e-08	0.993304	62	128
BLCA	TRDN	4	Yes	0.00218988	0.00437976	-3.56702	0.0556418	0.511847	0.8972	1.07878e-07	0.991955	63	448
BLCA	DNMT3A	9	Yes	0.00219207	0.00438413	-5.62032	0.0254111	0.511847	0.8972	0.145243	0.0545211	64	196
THYM	MUC16	6	Yes	0.11645	0.2329	-0.550876	0.438865	0.51238	0.689645	1.32828e-08	0.998708	5	7
STAD	RP1	27	Yes	0.00906933	0.0181387	-7.08661	0.0390397	0.512498	0.878229	0.432667	0.0450273	276	217
STAD	CHPF	4	Yes	0.00907224	0.0181445	2.95518	0.00363839	0.512498	0.730476	3.9347	0.00712625	277	39
STAD	DIS3L2	7	Yes	0.00912053	0.0182411	-3.55583	0.0886243	0.512498	0.878229	0.21199	0.122703	278	613
STAD	PCM1	10	Yes	0.00913071	0.0182614	-4.33275	0.0761811	0.512498	0.878229	0.303014	0.0944247	279	492
STAD	RBFOX1	11	Yes	0.00918544	0.0183709	-4.51217	0.0491604	0.513729	0.878229	0.17457	0.0821868	280	288
GBMLGG	ITGAX	8	Yes	0.04381	0.0876199	3.13116	0.0214607	0.514063	0.169856	2.71294	0.0272218	474	352
GBMLGG	TMC3	6	Yes	0.0440538	0.0881075	2.68855	0.0186625	0.514063	0.154743	3.07899	0.0255632	475	336
GBMLGG	RFX3	4	Yes	0.0441314	0.0882628	2.19652	0.100407	0.514063	0.425297	2.23708	0.109741	476	657
GBMLGG	KCNS2	4	Yes	0.0443314	0.0886628	2.19434	0.0144584	0.514063	0.135492	3.75554	0.0227775	477	297
GBMLGG	ZNF318	7	Yes	0.0443484	0.0886969	-2.9812	0.13254	0.514063	0.487534	0.248731	0.164852	478	756
GBMLGG	ADAM2	7	Yes	0.0444647	0.0889294	2.9287	0.0407469	0.514063	0.247862	2.44565	0.0477948	479	458
GBMLGG	EIF4G3	7	Yes	0.0445684	0.0891369	-2.97776	0.178133	0.514063	0.565205	0.397427	0.193591	480	877
GBMLGG	CHL1	6	Yes	0.0447706	0.0895412	2.67794	0.0198035	0.514063	0.161324	3.05384	0.0268573	481	342
GBMLGG	ZNF236	4	Yes	0.0448814	0.0897628	2.18833	0.0148508	0.514063	0.137151	3.73738	0.023397	482	300
GBMLGG	ADAM28	10	Yes	0.0449363	0.0898725	3.50114	0.0592128	0.514063	0.316635	2.02791	0.0648446	483	521
GBMLGG	SH3TC1	4	Yes	0.0449714	0.0899428	2.18773	0.015105	0.514063	0.137746	3.72725	0.0236013	484	305
GBMLGG	SFI1	4	Yes	0.0451214	0.0902428	2.18646	0.0150357	0.514063	0.137746	3.7319	0.0236375	485	303
GBMLGG	KRTAP20-2	4	Yes	0.0451414	0.0902828	2.18574	0.0151293	0.514063	0.137746	3.72627	0.0237401	486	306
GBMLGG	KIF13A	8	Yes	0.0451664	0.0903328	3.10322	0.0664784	0.514063	0.342346	2.09492	0.073058	487	541
GBMLGG	MKRN3	5	Yes	0.0452197	0.0904393	2.45502	0.0473592	0.514063	0.27836	2.61289	0.0564665	488	474
GBMLGG	ZFC3H1	5	Yes	0.0453697	0.0907393	2.45263	0.0477191	0.514063	0.279885	2.6101	0.0568658	489	475
GBMLGG	RP1L1	5	Yes	0.0454897	0.0909793	2.451	0.0485234	0.514063	0.281053	2.60651	0.0573879	490	481
GBMLGG	ANKRD24	5	Yes	0.0457592	0.0915184	-2.49334	0.235107	0.514063	0.631028	0.440305	0.248157	491	1038
GBMLGG	NLRP7	6	Yes	0.0458712	0.0917425	2.66081	0.0213806	0.514063	0.169856	3.01711	0.0285151	492	350
GBMLGG	RPL5	10	Yes	0.0459026	0.0918052	3.48011	0.0278562	0.514063	0.200019	2.41184	0.0330636	493	388
GBMLGG	PXDNL	6	Yes	0.0459112	0.0918225	2.66035	0.0212119	0.514063	0.169393	3.01933	0.028447	494	348
GBMLGG	ANKRD50	5	Yes	0.0459392	0.0918784	-2.48865	0.272791	0.514063	0.676755	0.530637	0.281121	495	1123
GBMLGG	EGR1	4	Yes	0.0460514	0.0921028	2.17679	0.0163316	0.514063	0.143744	3.69087	0.0249057	496	316
GBMLGG	RBM47	12	Yes	0.0460751	0.0921502	3.79483	0.0102177	0.514063	0.109067	2.77287	0.0138695	497	261
GBMLGG	SFSWAP	5	Yes	0.0461096	0.0922193	2.44131	0.0507827	0.514063	0.290168	2.58714	0.0592701	498	487
GBMLGG	IGF2BP1	5	Yes	0.0461596	0.0923193	2.4406	0.125063	0.514063	0.473405	1.97872	0.131261	499	736
GBMLGG	GLT8D2	4	Yes	0.0461714	0.0923428	2.17467	0.0166046	0.514063	0.144113	3.66775	0.0252755	500	321
GBMLGG	ZSCAN1	4	Yes	0.0462214	0.0924428	2.17429	0.105967	0.514063	0.441951	2.20819	0.115567	501	668
GBMLGG	WWC2	4	Yes	0.0463314	0.0926628	2.17281	0.0169717	0.51426	0.146329	3.66398	0.0257143	502	323
STAD	ARHGEF10	9	Yes	0.00923095	0.0184619	-4.08055	0.0640382	0.514436	0.878229	0.189761	0.0980135	281	406
BLCA	MCTP1	10	Yes	0.0022429	0.00448581	-5.95794	0.0127898	0.515661	0.740818	3.89068e-08	0.993316	65	129
PRAD	PKD1L1	4	Yes	0.00302214	0.00604429	0.987301	0	0.516623	0	123.6	0.000107785	10	2
PRAD	SF3A1	4	Yes	0.00355	0.0071	-0.449073	0.477619	0.516623	0.906922	3.42766e-08	0.998193	11	149
PRAD	ANO4	8	Yes	0.00384033	0.00768066	1.85169	1.179e-06	0.516623	6.30767e-05	18.0608	0.000440302	12	18
PRAD	ARHGEF1	4	Yes	0.00394	0.00788001	-0.446149	0.478912	0.516623	0.906922	3.42413e-08	0.998199	13	151
PRAD	TNXB	9	Yes	0.00412998	0.00825997	-0.627646	0.403297	0.516623	0.906922	3.47992e-08	0.99786	14	129
PRAD	SHANK2	4	Yes	0.00423	0.00846001	-0.445601	0.480255	0.516623	0.906922	3.44923e-08	0.998199	15	154
PRAD	DCC	5	Yes	0.00432823	0.00865647	0.981617	3.80918e-13	0.516623	9.17059e-11	76.9891	0.000233423	16	4
PRAD	KIF13A	6	Yes	0.00456002	0.00912003	-0.497455	0.456753	0.516623	0.906922	3.47464e-08	0.998095	17	140
OV-AU	BRCA2	5	Yes	0.00671758	0.0134352	-5.33854	0.0353275	0.517254	0.655333	0.246534	0.0518184	4	8
KIRC	DHX37	9	Yes	0.00940908	0.0188182	4.26958	0.0091249	0.517383	0.218379	2.65301	0.0121156	35	40
KIRC	NOS1	8	Yes	0.00953214	0.0190643	4.0368	0.00367078	0.517383	0.123667	3.15731	0.0059591	36	29
STAD	C11orf88	4	Yes	0.00937028	0.0187406	-2.56883	0.103009	0.520176	0.878229	1.06382e-07	0.993183	282	752
STAD	TCN2	5	Yes	0.00940036	0.0188007	-2.94906	0.0809406	0.520176	0.878229	1.06736e-07	0.992694	283	528
GBMLGG	KIAA1751	6	Yes	0.0469694	0.0939387	2.64595	0.0224608	0.520305	0.174793	3.0032	0.0297791	503	358
GBMLGG	PITX2	4	Yes	0.0471114	0.0942228	2.16433	0.0177535	0.520843	0.149883	3.62528	0.0267681	504	330
GBMLGG	NLRP5	17	Yes	0.0473022	0.0946045	4.47719	0.0760106	0.521276	0.370868	1.7129	0.0795765	505	571
GBMLGG	SLC6A13	4	Yes	0.0473994	0.0947988	-2.21946	0.134652	0.521276	0.490714	3.02145e-07	0.990152	506	763
GBMLGG	TTBK2	6	Yes	0.0474313	0.0948625	-2.72391	0.155706	0.521276	0.525179	0.266271	0.186475	507	826
GBMLGG	NRAP	4	Yes	0.0475594	0.0951188	-2.21697	0.135096	0.521655	0.490714	3.02417e-07	0.99016	508	767
GBMLGG	PRDM10	5	Yes	0.0477992	0.0955983	-2.45985	0.181697	0.521849	0.569414	0.284888	0.210627	509	889
GBMLGG	TNFSF14	7	Yes	0.0479294	0.0958589	2.86817	0.0487313	0.521849	0.281671	2.36744	0.0559889	510	482
GBMLGG	PTPN11	14	Yes	0.0479524	0.0959048	4.06027	0.0392603	0.521849	0.242851	2.06078	0.0436899	511	450
GBMLGG	APOB	28	Yes	0.048132	0.0962641	5.70232	0.0704574	0.521849	0.354963	1.58519	0.0730174	512	553
GBMLGG	CLCN1	5	Yes	0.0483396	0.0966791	2.40888	0.130737	0.521849	0.483711	1.96455	0.137812	513	753
GBMLGG	FIP1L1	4	Yes	0.0483694	0.0967387	-2.20485	0.198211	0.521849	0.589408	0.291577	0.225448	514	935
GBMLGG	NEO1	7	Yes	0.0484483	0.0968967	-2.90724	0.138526	0.521849	0.497109	0.253205	0.170395	515	776
GBMLGG	TBC1D2	6	Yes	0.0485769	0.0971537	2.62288	0.0250482	0.521849	0.187135	2.93304	0.0326952	516	372
GBMLGG	FGB	4	Yes	0.0486014	0.0972028	2.14843	0.0196911	0.521849	0.160878	3.56379	0.029057	517	341
GBMLGG	USH2A	26	Yes	0.0486283	0.0972565	5.49605	0.084292	0.521849	0.389658	1.55138	0.0869469	518	602
GBMLGG	CUL1	4	Yes	0.0486614	0.0973228	2.14787	0.112757	0.521849	0.451188	2.17769	0.122289	519	695
GBMLGG	HLA-A	9	Yes	0.0487009	0.0974018	-3.29348	0.148901	0.521849	0.51515	0.373831	0.165479	520	805
STAD	TTC21A	4	Yes	0.00949234	0.0189847	2.93093	0.00443814	0.523416	0.808153	3.85563	0.00823118	284	43
STAD	SMARCE1	5	Yes	0.00955037	0.0191007	-2.94186	0.0816693	0.524768	0.878229	1.07186e-07	0.992701	285	540
STAD	ALDH1A3	5	Yes	0.00959037	0.0191807	-2.94113	0.0812003	0.525123	0.878229	1.06571e-07	0.992705	286	532
GBMLGG	ZNF845	17	Yes	0.0491055	0.0982111	-4.52115	0.137227	0.525175	0.493946	0.518006	0.144515	521	774
GBMLGG	CLCNKA	5	Yes	0.0492095	0.0984191	2.39627	0.0573917	0.525279	0.311683	2.5221	0.0663633	522	513
PCPG	KRTAP4-11	4	Yes	0.0484898	0.0969796	-0.321677	0.542271	0.526461	0.827381	3.265e-08	0.998479	7	12
STAD	MICU2	9	Yes	0.00968099	0.019362	-4.05731	0.0650519	0.52781	0.878229	0.190665	0.0989942	287	410
STAD	MAN2C1	5	Yes	0.00974038	0.0194808	-2.93594	0.082458	0.52781	0.878229	1.07751e-07	0.992704	288	545
STAD	BCAS1	7	Yes	0.00974056	0.0194811	-3.52432	0.0900588	0.52781	0.878229	0.213233	0.124112	289	626
STAD	SLC39A12	8	Yes	0.00978037	0.0195607	-3.796	0.0470571	0.52814	0.878229	3.89129e-08	0.994665	290	268
STAD	TET2	7	Yes	0.00984961	0.0196992	3.78018	0.0103388	0.528277	0.878229	2.79193	0.0141596	291	58
STAD	ABTB2	5	Yes	0.00985038	0.0197008	-2.9292	0.0831075	0.528277	0.878229	1.08107e-07	0.992709	292	552
GBMLGG	MSR1	5	Yes	0.0496395	0.0992791	2.39039	0.00214399	0.528856	0.0373322	4.99201	0.00576771	523	160
STAD	LRCH3	4	Yes	0.0099503	0.0199006	-2.55429	0.105763	0.529338	0.878229	1.08231e-07	0.99319	293	784
STAD	RSU1	5	Yes	0.00996038	0.0199208	-2.9218	0.0834073	0.529338	0.878229	1.08005e-07	0.992719	294	556
STAD	ZBTB4	7	Yes	0.0100006	0.0200011	-3.5119	0.0909925	0.529338	0.878229	0.213993	0.125031	295	635
STAD	SOAT1	6	Yes	0.0100101	0.0200203	-3.2453	0.10347	0.529338	0.878229	0.222743	0.136767	296	757
STAD	SPECC1	22	Yes	0.0100825	0.0201651	-6.36336	0.047611	0.529338	0.878229	0.416376	0.0550446	297	273
STAD	PPL	10	Yes	0.0101019	0.0202038	-4.27233	0.0794345	0.529338	0.878229	0.306873	0.097693	298	515
STAD	CELF4	9	Yes	0.010111	0.0202221	-4.03501	0.066207	0.529338	0.878229	0.191914	0.100202	299	416
STAD	SAP130	7	Yes	0.0101406	0.0202811	-3.50589	0.091411	0.529338	0.878229	0.214432	0.125436	300	641
GBMLGG	PIP4K2C	4	Yes	0.0500314	0.100063	2.13157	0.0217649	0.529512	0.171776	3.49343	0.0315438	524	353
GBMLGG	EFCAB6	4	Yes	0.0500614	0.100123	2.13105	0.0220094	0.529512	0.172727	3.497	0.0317244	525	355
GBMLGG	OR10H5	5	Yes	0.0501795	0.100359	2.38344	0.0597233	0.529512	0.318753	2.50042	0.0689731	526	522
GBMLGG	NEK10	4	Yes	0.0501814	0.100363	2.12973	0.117567	0.529512	0.459387	2.1596	0.126467	527	713
GBMLGG	ADAM30	5	Yes	0.0504095	0.100819	2.37994	0.00257315	0.529512	0.0431855	4.89419	0.00638497	528	166
GBMLGG	CYP4A11	5	Yes	0.0504095	0.100819	2.37992	0.0607776	0.529512	0.320961	2.49034	0.0699477	528	526
GBMLGG	AICDA	5	Yes	0.0504795	0.100959	2.37943	0.0603339	0.529512	0.320783	2.49717	0.0696816	530	524
GBMLGG	MAP3K1	8	Yes	0.0505493	0.101099	3.01142	0.0811557	0.529512	0.383507	2.02623	0.0870992	531	589
GBMLGG	ATXN1	6	Yes	0.0505713	0.101143	-2.67206	0.25453	0.529512	0.65492	0.520997	0.262951	532	1081
GBMLGG	SLC45A3	4	Yes	0.0506514	0.101303	2.12421	0.022818	0.529512	0.176586	3.45983	0.0327366	533	360
GBMLGG	SOX4	6	Yes	0.0508213	0.101643	-2.6682	0.100688	0.530293	0.425672	3.0141e-07	0.989206	534	659
GBMLGG	BAI1	4	Yes	0.0509793	0.101959	-2.16856	0.139359	0.530431	0.499041	3.02222e-07	0.990269	535	778
GBMLGG	SACS	12	Yes	0.051025	0.10205	3.6864	0.0733355	0.530431	0.362932	1.88255	0.0778368	536	562
UCS	CCDC88B	3	Yes	0.00258023	0.00516046	-3.86817	0.0300052	0.531527	0.257545	1.07118e-08	0.996642	1	12
GBMLGG	CLEC14A	7	Yes	0.0512803	0.102561	2.81448	0.111801	0.532093	0.450765	1.90906	0.117947	537	691
KIRC	ZC3H6	4	Yes	0.0100871	0.0201743	2.80351	0.00997229	0.53271	0.228059	3.4188	0.0155114	37	42
STES	AFTPH	6	Yes	0.00063005	0.0012601	-4.76893	0.0254705	0.533337	0.818713	3.84108e-08	0.994028	20	263
STAD	SORBS2	13	Yes	0.0102691	0.0205382	-4.82899	0.0573102	0.53417	0.878229	0.281162	0.0751832	301	345
STAD	NLRP13	11	Yes	0.0104297	0.0208595	-4.43231	0.0702808	0.53417	0.878229	0.295319	0.088305	302	447
STAD	AP2B1	6	Yes	0.0104701	0.0209403	-3.22674	0.0686746	0.53417	0.878229	1.07769e-07	0.99235	303	433
STAD	MYBPC2	8	Yes	0.0104804	0.0209608	-3.7631	0.0767699	0.53417	0.878229	0.201261	0.110891	304	496
STAD	AGTPBP1	9	Yes	0.0104859	0.0209719	4.22825	0.00137316	0.53417	0.417462	3.54997	0.0027053	305	25
STAD	EIF2B4	7	Yes	0.0105306	0.0210612	-3.48721	0.058074	0.53417	0.878229	1.07304e-07	0.992052	306	351
STAD	DYNC1H1	17	Yes	0.0105492	0.0210983	-5.55336	0.0478009	0.53417	0.878229	0.331493	0.0596142	307	274
STAD	P4HA3	4	Yes	0.0106003	0.0212006	-2.53283	0.105895	0.53417	0.878229	1.06828e-07	0.993228	308	786
STAD	ETNPPL	4	Yes	0.0106103	0.0212206	-2.53247	0.10535	0.53417	0.878229	1.06544e-07	0.993224	309	779
STAD	CTNNB1	21	Yes	0.0106638	0.0213276	-6.12151	0.0449403	0.53417	0.878229	0.375562	0.0539156	310	254
STAD	EFR3A	11	Yes	0.0106953	0.0213905	-4.41381	0.052293	0.53417	0.878229	0.177917	0.0855959	312	312
STAD	HERC5	11	Yes	0.0106953	0.0213905	-4.41346	0.0523426	0.53417	0.878229	0.177948	0.0856272	312	313
STAD	GRM3	14	Yes	0.0107272	0.0214544	-5.01791	0.0361798	0.53417	0.878229	0.159665	0.0676365	313	202
STAD	ZNF264	4	Yes	0.0107403	0.0214806	-2.52873	0.163211	0.53417	0.878229	0.267961	0.193125	314	1414
STAD	SPTLC3	10	Yes	0.0107448	0.0214896	-4.22594	0.0581523	0.53417	0.878229	0.183734	0.0917845	315	352
STAD	CAMTA2	16	Yes	0.0108762	0.0217525	-5.30304	0.0564704	0.535261	0.878229	0.344886	0.0687375	316	338
STAD	COL7A1	20	Yes	0.0108787	0.0217574	-5.94404	0.0390266	0.535261	0.878229	0.318734	0.0505161	317	216
STAD	RNF220	7	Yes	0.0109106	0.0218212	-3.47205	0.0587495	0.535261	0.878229	1.07503e-07	0.992068	318	359
STAD	C16orf89	5	Yes	0.0109704	0.0219408	-2.88808	0.0853296	0.535261	0.878229	1.08133e-07	0.99276	319	575
STAD	LCP1	5	Yes	0.0109804	0.0219608	-2.88629	0.085289	0.535261	0.878229	1.07956e-07	0.992764	320	572
STAD	NKRF	4	Yes	0.0110003	0.0220007	-2.52055	0.106363	0.535261	0.878229	1.06438e-07	0.993247	321	792
STAD	C1orf141	9	Yes	0.0110311	0.0220622	-3.98113	0.0674941	0.535261	0.878229	0.192851	0.101555	322	420
STAD	ACSBG1	4	Yes	0.0110903	0.0221807	-2.51908	0.108552	0.535261	0.878229	1.08585e-07	0.993235	323	814
STAD	NOM1	6	Yes	0.0111102	0.0222203	-3.20705	0.0686266	0.535261	0.878229	1.06589e-07	0.992382	324	431
STAD	DNAJB6	4	Yes	0.0111327	0.0222654	2.8436	0.00805049	0.535261	0.878229	3.53953	0.012959	325	54
STAD	FBXO10	4	Yes	0.0111427	0.0222854	2.84135	8.22231e-13	0.535261	6.43807e-09	20.7694	5.48359e-07	326	1
BLCA	PCSK1	4	Yes	0.00237987	0.00475974	-3.54202	0.0556418	0.535278	0.8972	1.06585e-07	0.991995	66	447
BLCA	ODF2	5	Yes	0.00239987	0.00479974	-4.06328	0.0399635	0.535278	0.8972	1.05828e-07	0.991432	67	304
GBMLGG	ESPNP	6	Yes	0.0517719	0.103544	2.57686	0.0954126	0.536195	0.41516	2.095	0.102974	538	640
GBMLGG	CASR	6	Yes	0.0518814	0.103763	-2.65128	0.204545	0.536332	0.59855	0.412997	0.218565	539	952
GBMLGG	PDE1C	5	Yes	0.0519795	0.103959	2.36083	0.0640788	0.536351	0.332446	2.46143	0.0736198	540	537
GBMLGG	ABCB1	13	Yes	0.0521497	0.104299	3.81634	0.121232	0.536772	0.468323	1.63802	0.124623	541	721
GBMLGG	TGFA	4	Yes	0.0522714	0.104543	2.10949	0.0249549	0.536772	0.187135	3.40352	0.0351525	542	371
GBMLGG	CUL4B	9	Yes	0.0524352	0.10487	-3.22271	0.114246	0.536772	0.454051	0.234271	0.147404	543	701
GBMLGG	TRIM42	4	Yes	0.0524814	0.104963	2.1073	0.0259815	0.536772	0.190719	3.39469	0.0356272	544	378
GBMLGG	FRYL	8	Yes	0.0525619	0.105124	2.97834	0.0845673	0.536772	0.390074	2.0071	0.0910933	545	604
GBMLGG	PPL	7	Yes	0.0525982	0.105196	-2.83788	0.144898	0.536772	0.507028	0.258147	0.176371	546	794
GBMLGG	NPR3	4	Yes	0.0528414	0.105683	2.10228	0.0260133	0.537458	0.190719	3.38232	0.0362338	547	380
GBMLGG	MAG	5	Yes	0.0528794	0.105759	2.34643	0.0670995	0.537458	0.344182	2.44632	0.075893	548	542
GBMLGG	abParts	10	Yes	0.0529548	0.10591	3.33857	0.0795725	0.537458	0.379009	1.93413	0.0848756	549	584
CLLE-ES	ATM	13	Yes	0.0383991	0.0767981	3.15541	0.017456	0.537587	0.153594	2.94045	0.0234656	10	7
LGG	IGSF1	4	Yes	0.0078133	0.0156266	2.51654	0.000293619	0.539159	0.0152976	6.40645	0.00164539	30	20
LGG	ANKRD36C	14	Yes	0.00802012	0.0160402	-4.37584	0.0530326	0.539159	0.434657	0.178598	0.0863982	31	125
GBMLGG	RNF133	4	Yes	0.0532314	0.106463	2.09847	0.0266101	0.539283	0.194072	3.36429	0.0370165	550	382
UCEC	SESTD1	5	Yes	0.000369998	0.000739997	-1.6993	0.160296	0.54005	0.762141	3.19092e-08	0.9965	5	316
STAD	TRPM2	8	Yes	0.0113104	0.0226208	-3.71752	0.0502901	0.54105	0.878229	3.94328e-08	0.994713	327	293
STAD	SREK1IP1	7	Yes	0.0113323	0.0226647	3.69325	0.00119189	0.54105	0.406428	3.96679	0.00266914	328	22
GBMLGG	GPR98	28	Yes	0.0535648	0.10713	5.52601	0.0826917	0.541675	0.383965	1.55558	0.0849089	551	600
GBMLGG	MYLK	5	Yes	0.0539194	0.107839	2.33192	0.0702917	0.542648	0.354769	2.42358	0.0789473	552	552
GBMLGG	SLC17A9	4	Yes	0.0539414	0.107883	2.09167	0.0277018	0.542648	0.199424	3.33777	0.0382225	553	387
GBMLGG	LAMA2	14	Yes	0.0539532	0.107906	3.92669	0.0782067	0.542648	0.376962	1.80132	0.0824696	554	578
CLLE-ES	SPEN	4	Yes	0.0426655	0.0853309	1.73364	0.000718292	0.543015	0.0167602	8.2531	0.0046711	11	3
BLCA	PET112	5	Yes	0.00247987	0.00495973	-4.05345	0.0408042	0.543687	0.8972	1.07004e-07	0.991431	68	310
BLCA	ICK	6	Yes	0.00251033	0.00502066	-4.42902	0.0518954	0.543687	0.8972	0.177388	0.08508	69	408
STAD	DRC1	7	Yes	0.0114406	0.0228813	-3.44974	0.0588699	0.54456	0.878229	1.0649e-07	0.9921	329	360
STAD	WDR55	8	Yes	0.0115204	0.0230408	-3.71069	0.0505214	0.544911	0.878229	3.94457e-08	0.994718	330	296
STAD	FUT6	5	Yes	0.0115504	0.0231009	-2.86826	0.0851749	0.544911	0.878229	1.06694e-07	0.992795	331	571
STAD	PPP3CC	5	Yes	0.0115704	0.0231409	-2.86667	0.0862034	0.544911	0.878229	1.07792e-07	0.99279	332	578
STAD	OR4A15	8	Yes	0.0116604	0.0233209	-3.70611	0.0490376	0.544911	0.878229	3.86307e-08	0.994727	333	285
STAD	ZNFX1	14	Yes	0.0116669	0.0233339	-4.95502	0.0529609	0.544911	0.878229	0.275515	0.0706507	334	317
STAD	CACNA1D	18	Yes	0.0116735	0.023347	-5.6128	0.0593329	0.544911	0.878229	0.396395	0.0687979	335	365
STAD	EPHB6	8	Yes	0.0117104	0.0234209	-3.70262	0.0814786	0.544911	0.878229	0.205932	0.115648	336	538
STAD	UAP1L1	5	Yes	0.0117405	0.0234809	-2.86192	0.0867771	0.544911	0.878229	1.08151e-07	0.992793	337	584
STAD	CTTN	9	Yes	0.0117612	0.0235223	-3.94839	0.0701406	0.544911	0.878229	0.195657	0.10423	338	443
GBMLGG	OR4A47	4	Yes	0.0543014	0.108603	2.08823	0.0282433	0.545167	0.201243	3.32082	0.0388295	555	391
GBMLGG	HIVEP1	7	Yes	0.0544882	0.108976	-2.80797	0.14783	0.545362	0.512256	0.260484	0.179248	556	804
GBMLGG	KRT79	4	Yes	0.0545314	0.109063	2.08514	0.0290509	0.545362	0.204894	3.30583	0.0395765	557	395
GBMLGG	LGSN	8	Yes	0.0546145	0.109229	2.94252	0.0391724	0.545362	0.242851	2.45982	0.0462892	558	448
STAD	PCDHA3	20	Yes	0.0118272	0.0236543	6.09354	0.0170375	0.54569	0.878229	1.98568	0.0191628	339	83
STAD	ECEL1	10	Yes	0.0118477	0.0236954	-4.16891	0.0605566	0.54569	0.878229	0.186278	0.094353	340	373
GBMLGG	KCNB1	5	Yes	0.0549294	0.109859	2.31924	0.00481455	0.547169	0.068088	4.47446	0.0101585	559	197
GBMLGG	GLIS1	5	Yes	0.0550594	0.110119	2.31775	0.00496255	0.547169	0.0691284	4.45904	0.0103238	560	200
GBMLGG	OR10G8	6	Yes	0.0550906	0.110181	2.53343	0.0361745	0.547169	0.233834	2.75385	0.0445049	561	431
GBMLGG	ANK3	8	Yes	0.0551882	0.110376	-2.98336	0.132559	0.547169	0.487534	0.248717	0.164778	562	757
LINC-JP	SLITRK5	6	Yes	0.000815539	0.00163108	4.21777	1.77209e-06	0.547634	0.000713564	7.40701	3.96075e-05	1	3
LINC-JP	COL2A1	4	Yes	0.000854256	0.00170851	3.48967	1.02512e-06	0.547634	0.000619175	8.80977	4.63209e-05	2	2
LINC-JP	CACNA2D3	5	Yes	0.000973723	0.00194745	3.74005	1.26787e-13	0.547634	1.53159e-10	21.1521	2.34495e-07	3	1
LINC-JP	PCDHA5	5	Yes	0.00160002	0.00320004	-3.05398	0.0609128	0.547634	0.645461	3.14818e-08	0.995286	4	114
LINC-JP	NEUROD6	4	Yes	0.00174593	0.00349185	3.29012	9.0053e-05	0.547634	0.0120871	6.15134	0.000565527	5	9
LINC-JP	FBN2	12	Yes	0.0021899	0.00437981	-4.70815	0.0335539	0.547634	0.474413	0.151378	0.0634993	6	85
LINC-JP	BCAT1	4	Yes	0.00223853	0.00447705	3.21606	0.000286514	0.547634	0.0230739	5.60872	0.00113361	7	15
LINC-JP	CDH7	4	Yes	0.00238194	0.00476388	3.18726	0.000357353	0.547634	0.0269801	5.26638	0.00143902	8	16
LINC-JP	SLC4A10	5	Yes	0.00239003	0.00478006	-2.91081	0.0765588	0.547634	0.74583	3.66477e-08	0.995363	9	124
LINC-JP	CHTF18	4	Yes	0.00254406	0.00508813	3.1572	0.000558677	0.547634	0.0396989	5.06656	0.00183101	10	17
LINC-JP	UBQLN4	5	Yes	0.00257698	0.00515396	3.42463	5.99822e-06	0.547634	0.00144917	7.79779	0.000120264	11	5
LINC-JP	CLK2	5	Yes	0.00272003	0.00544007	-2.88126	0.0805369	0.547634	0.749277	3.76927e-08	0.995371	12	129
STAD	MED12	13	Yes	0.0119281	0.0238562	-4.72515	0.0790387	0.547783	0.878229	0.372775	0.0915501	341	509
STAD	DCLK1	29	Yes	0.0119651	0.0239302	-7.02228	0.040443	0.547876	0.878229	0.435195	0.0465195	342	226
GBMLGG	RPL13AP20	11	Yes	0.0554759	0.110952	3.41737	0.0690894	0.548729	0.351246	1.97714	0.0746164	563	548
GBMLGG	FAM47C	23	Yes	0.0555426	0.111085	-5.02379	0.12395	0.548729	0.472434	0.535891	0.130055	564	728
STES	CDH6	11	Yes	0.00069027	0.00138054	-6.41128	0.0138267	0.548957	0.661258	0.12256	0.0375653	21	177
STES	PKD2L1	5	Yes	0.000730026	0.00146005	-4.23716	0.0351316	0.548957	0.885102	1.04236e-07	0.991265	22	335
STES	TDRD9	9	Yes	0.000780092	0.00156018	-5.69962	0.022687	0.548957	0.787159	0.140362	0.0508574	23	243
STES	ZNF174	6	Yes	0.000850066	0.00170013	-4.63029	0.0270069	0.548957	0.824282	1.02835e-07	0.990881	24	276
STES	TUBA3C	14	Yes	0.000866231	0.00173246	-7.16998	0.0181777	0.548957	0.736241	0.272514	0.0270276	25	209
STES	GAL3ST4	5	Yes	0.000930033	0.00186007	-4.11412	0.037537	0.548957	0.905272	1.03579e-07	0.991398	26	351
STES	INPP4A	7	Yes	0.00096996	0.00193992	-4.86814	0.0355505	0.548957	0.885102	0.154659	0.0653423	27	340
STES	LAMC2	6	Yes	0.000971958	0.00194392	4.49632	0.000227148	0.548957	0.0686717	4.1374	0.000687084	28	28
STES	WDR90	12	Yes	0.000978539	0.00195708	-6.50693	0.0144265	0.548957	0.682237	0.126328	0.0393644	29	179
STES	LMO2	4	Yes	0.000980147	0.00196029	3.52514	3.11377e-07	0.548957	0.000658951	8.86399	2.30501e-05	30	4
STES	WDR11	7	Yes	0.00104996	0.00209991	-4.84335	0.0360779	0.548957	0.89298	0.155283	0.065948	31	342
STES	OPRM1	4	Yes	0.00105003	0.00210005	-3.64365	0.0434554	0.548957	0.928872	8.96966e-08	0.991961	32	392
STES	FHOD1	4	Yes	0.00107003	0.00214006	-3.63149	0.0434676	0.548957	0.928872	8.92565e-08	0.99198	33	393
KIPAN	DHX37	9	Yes	0.00140714	0.00281427	4.85026	0.000883841	0.550479	0.0899129	3.34996	0.001732	17	37
KIPAN	SIRT1	5	Yes	0.00141998	0.00283995	-2.45373	0.114541	0.550479	0.818546	1.09858e-07	0.993313	18	390
KIPAN	ZNF521	6	Yes	0.00143997	0.00287994	-2.77962	0.092561	0.550479	0.818546	1.09338e-07	0.992887	19	309
KIPAN	WDR73	5	Yes	0.00146248	0.00292497	3.53717	2.09372e-07	0.550479	9.85093e-05	8.93061	1.74096e-05	20	8
GBMLGG	MYT1	5	Yes	0.055879	0.111758	-2.34186	0.257644	0.551076	0.658639	0.456897	0.269715	565	1089
GBMLGG	KAT6B	11	Yes	0.0559801	0.11196	-3.47707	0.167175	0.551097	0.547297	0.457518	0.177981	566	851
GBMLGG	RUNX1T1	4	Yes	0.0561593	0.112319	-2.10667	0.145162	0.551886	0.507028	3.02315e-07	0.990408	567	797
KIPAN	KRTAP4-11	10	Yes	0.00153989	0.00307977	-3.88275	0.0463058	0.552012	0.818546	1.08558e-07	0.9916	21	189
GBMLGG	ABI3BP	6	Yes	0.0563915	0.112783	-2.57773	0.213518	0.552148	0.612626	0.419699	0.227276	568	971
GBMLGG	MIB1	4	Yes	0.0565014	0.113003	2.06687	0.0318582	0.552148	0.219695	3.2465	0.0426651	569	404
GBMLGG	RGNEF	6	Yes	0.0565875	0.113175	2.51265	0.0387738	0.552148	0.24275	2.72038	0.0471633	570	445
GBMLGG	OR4N2	5	Yes	0.0566593	0.113319	2.29922	0.0770396	0.552148	0.374365	2.3712	0.0864929	571	573
GBMLGG	RFX1	4	Yes	0.0566814	0.113363	2.06498	0.0321671	0.552148	0.221278	3.24265	0.0431244	572	405
GBMLGG	CYP3A7	5	Yes	0.0568493	0.113699	2.29763	0.0777539	0.552818	0.376734	2.36662	0.0870351	573	575
GBMLGG	GAB2	4	Yes	0.0570414	0.114083	2.06022	0.0334538	0.553434	0.223507	3.21805	0.0442969	574	417
GBMLGG	ESPNL	4	Yes	0.0571114	0.114223	2.05937	0.0334059	0.553434	0.223507	3.22358	0.0441903	575	416
STAD	BAZ1A	8	Yes	0.0121404	0.0242809	-3.68402	0.051273	0.554226	0.878229	3.93995e-08	0.994738	343	301
STAD	RBM15	6	Yes	0.0121746	0.0243491	3.4208	0.00639481	0.554226	0.878229	3.25445	0.00977873	344	46
BLCA	SLC27A6	4	Yes	0.00259986	0.00519972	-3.5108	0.0561342	0.554763	0.8972	1.05638e-07	0.992036	70	454
BLCA	HSPG2	21	Yes	0.00265461	0.00530922	-8.35504	0.0207746	0.554763	0.8972	0.394897	0.0256478	71	168
BLCA	CAPN3	5	Yes	0.00270039	0.00540078	3.9341	0.000142742	0.554763	0.0444402	4.81966	0.000565588	72	24
BLCA	CAMKK2	4	Yes	0.00270996	0.00541993	3.37405	1.82808e-05	0.554763	0.0113828	6.67361	0.000215006	73	12
COCA-CN	ANKFN1	4	Yes	0.0166704	0.0333409	1.71909	0.00575774	0.555193	0.188754	6.81474	0.0100506	45	23
COCA-CN	PTPRA	4	Yes	0.0179804	0.0359607	1.70233	0.00675647	0.555193	0.195938	6.84801	0.0101607	46	26
COCA-CN	GCN1	5	Yes	0.0180401	0.0360802	-1.10459	0.273853	0.555193	0.805423	3.78545e-08	0.997137	48	174
COCA-CN	SACS	5	Yes	0.0180401	0.0360802	-1.10459	0.273853	0.555193	0.805423	3.78545e-08	0.997137	48	174
COCA-CN	SORCS2	5	Yes	0.0180401	0.0360802	-1.10459	0.273853	0.555193	0.805423	3.78545e-08	0.997137	48	174
GBMLGG	UGT2A1	6	Yes	0.0574143	0.114829	2.49978	0.0403925	0.555404	0.247326	2.69833	0.0490453	576	455
GBMLGG	RGPD3	10	Yes	0.0575235	0.115047	3.25203	0.0483995	0.555496	0.280919	2.21039	0.0544819	577	480
STAD	GRIN2C	6	Yes	0.0122802	0.0245603	-3.16546	0.0702648	0.555547	0.878229	1.06347e-07	0.992434	345	446
STAD	BTN3A1	5	Yes	0.0123505	0.0247009	-2.84593	0.0877087	0.555547	0.878229	1.08194e-07	0.992813	346	594
STAD	PLEKHA5	15	Yes	0.0123956	0.0247912	-5.06932	0.0497995	0.555547	0.878229	0.271428	0.0673512	347	291
STAD	PPP1R16A	7	Yes	0.0124107	0.0248213	-3.40552	0.0613697	0.555547	0.878229	1.07679e-07	0.992143	348	380
STAD	SIMC1	5	Yes	0.0125005	0.025001	-2.84044	0.0881401	0.555547	0.878229	1.08339e-07	0.992819	349	601
STAD	ZNF730	8	Yes	0.0125504	0.0251009	-3.66742	0.0520005	0.555547	0.878229	3.95114e-08	0.994748	350	308
STAD	LAIR1	6	Yes	0.0125702	0.0251403	-3.15271	0.0710361	0.555547	0.878229	1.06606e-07	0.992447	351	453
STAD	RGL2	8	Yes	0.0126004	0.0252009	-3.66468	0.0513525	0.555547	0.878229	3.90916e-08	0.994755	352	304
STAD	QSOX2	7	Yes	0.0126207	0.0252414	-3.39812	0.0983642	0.555547	0.878229	0.220358	0.132217	353	706
STAD	PTPN23	10	Yes	0.0126223	0.0252445	-4.1267	0.0862789	0.555547	0.878229	0.313993	0.104602	354	579
STAD	TSR1	6	Yes	0.0126702	0.0253405	3.394	0.00704321	0.555547	0.878229	3.20919	0.0108023	355	48
STAD	TRPA1	27	Yes	0.0126868	0.0253736	-6.73756	0.0246048	0.555547	0.878229	0.291389	0.0348111	356	124
STAD	NSMF	4	Yes	0.0127104	0.0254208	-2.47663	0.111538	0.555547	0.878229	1.08539e-07	0.993293	357	840
STAD	EPHA2	16	Yes	0.0127211	0.0254422	-5.17129	0.0603992	0.555547	0.878229	0.34938	0.0726166	358	371
STAD	ATRX	18	Yes	0.0128397	0.0256795	-5.53296	0.0374978	0.555547	0.878229	0.253427	0.0542001	359	211
STAD	CNTNAP2	26	Yes	0.0128424	0.0256847	-6.60543	0.0423769	0.555547	0.878229	0.408321	0.0495562	360	241
STAD	OR13G1	5	Yes	0.0128505	0.025701	-2.8284	0.0886021	0.555547	0.878229	1.08085e-07	0.992836	361	610
STAD	ESRP1	19	Yes	0.0129175	0.0258351	-5.61964	0.0592483	0.555547	0.878229	0.396309	0.0686132	362	364
STAD	PMFBP1	7	Yes	0.0129807	0.0259614	-3.38698	0.0617596	0.555547	0.878229	1.07236e-07	0.992168	363	381
STAD	DYRK1A	8	Yes	0.0130005	0.0260009	-3.65012	0.0836698	0.555547	0.878229	0.207833	0.117942	364	560
STAD	ATP8B4	12	Yes	0.0130055	0.0260109	-4.48228	0.0504191	0.555547	0.878229	0.176011	0.0835742	365	295
STAD	NME8	7	Yes	0.0130307	0.0260614	-3.38432	0.0977865	0.555547	0.878229	0.2196	0.131632	366	697
STAD	TRPM3	13	Yes	0.0130643	0.0261285	-4.66038	0.0633176	0.555547	0.878229	0.288621	0.081369	367	396
STAD	ZRANB3	7	Yes	0.0131207	0.0262414	-3.38123	0.0620156	0.555547	0.878229	1.07291e-07	0.992174	368	384
STAD	WDR19	10	Yes	0.0131576	0.0263151	4.31946	0.000782774	0.555547	0.322585	3.78049	0.00172055	369	19
STAD	MLIP	4	Yes	0.0131631	0.0263262	2.74802	0.0136621	0.555547	0.878229	3.26998	0.0198646	370	69
STAD	TRIM10	4	Yes	0.0132004	0.0264008	-2.46194	0.111588	0.555547	0.878229	1.07525e-07	0.993319	371	842
STAD	TKTL1	4	Yes	0.0132304	0.0264608	-2.46118	0.11273	0.555547	0.878229	1.08614e-07	0.993313	372	857
STAD	GDF10	6	Yes	0.0132902	0.0265804	-3.12618	0.0730199	0.555547	0.878229	1.07874e-07	0.992465	373	468
STAD	TRPC7	9	Yes	0.0133013	0.0266026	-3.86952	0.0732174	0.555547	0.878229	0.198376	0.107332	374	469
STAD	OR2D3	5	Yes	0.0133305	0.026661	-2.81639	0.0894896	0.555547	0.878229	1.08329e-07	0.992849	375	618
STAD	PARP15	4	Yes	0.0133504	0.0267008	-2.45859	0.112011	0.555547	0.878229	1.07705e-07	0.993323	376	848
STAD	LDLR	8	Yes	0.0133805	0.0267609	-3.63389	0.0812079	0.555547	0.878229	0.204146	0.114978	377	533
STAD	MMP9	10	Yes	0.0134152	0.0268303	-4.09117	0.0634269	0.555547	0.878229	0.188986	0.0972875	378	397
STAD	PGR	14	Yes	0.0134759	0.0269519	-4.83354	0.0572369	0.555547	0.878229	0.28114	0.0751216	379	344
STAD	WDR66	7	Yes	0.0134807	0.0269614	-3.36943	0.099413	0.555547	0.878229	0.221059	0.133241	380	711
GBMLGG	TECTA	4	Yes	0.0576714	0.115343	2.05317	0.0343229	0.555846	0.226124	3.19411	0.0454753	578	422
GBMLGG	PC	4	Yes	0.0577593	0.115519	-2.08993	0.289947	0.555846	0.697908	0.476565	0.30068	579	1155
GBMLGG	DNAAF1	4	Yes	0.0578614	0.115723	2.05133	0.0346187	0.555868	0.227389	3.19582	0.0456463	580	424
SKCA-BR	CYP2F1	4	Yes	0.000700057	0.00140011	3.484	6.28976e-07	0.556312	0.000468587	11.9531	8.85866e-05	1	1
SKCA-BR	MUC12	8	Yes	0.000985659	0.00197132	-6.06214	0.00707771	0.556312	0.292938	0.103171	0.026624	2	18
SKCA-BR	RIMBP2	4	Yes	0.00112009	0.00224018	3.4076	5.77578e-06	0.556312	0.00215148	9.26686	0.000192673	3	2
COADREAD	DCLRE1C	5	Yes	0.000130001	0.000260003	-2.60686	0.0979452	0.556421	0.887468	3.81972e-08	0.995591	4	566
COADREAD	EIF2B2	4	Yes	0.000160001	0.000320003	-2.27073	0.119903	0.556421	0.887468	1.01405e-07	0.993627	5	698
GBMLGG	OR51A2	4	Yes	0.0580814	0.116163	2.04983	0.035122	0.556499	0.228621	3.19163	0.0459833	581	428
GBMLGG	HYDIN	11	Yes	0.0581268	0.116254	3.36508	0.0759446	0.556499	0.370868	1.94863	0.0809672	582	570
KIRC	HLA-DRB1	7	Yes	0.0111161	0.0222321	3.6491	0.0162576	0.558748	0.314825	2.62623	0.0208174	38	50
KIRC	ODZ4	4	Yes	0.0112869	0.0225737	2.72705	0.0150763	0.558748	0.306865	3.24116	0.0213749	39	48
KIRC	FRMPD1	5	Yes	0.0116799	0.0233599	-2.69835	0.0969476	0.558748	0.85655	1.08892e-07	0.992994	40	106
KIRC	LOXHD1	6	Yes	0.0119512	0.0239024	3.37156	0.00813263	0.558748	0.212178	3.14282	0.0119889	41	37
KIRC	PRIM2	5	Yes	0.0120099	0.0240199	-2.68942	0.0975965	0.558748	0.85655	1.08992e-07	0.993005	42	107
GBMLGG	PLCD1	4	Yes	0.0586114	0.117223	2.0449	0.141704	0.558804	0.503941	2.06095	0.150819	583	782
GBMLGG	BPIFC	4	Yes	0.0587414	0.117483	2.0438	0.0365453	0.558804	0.234581	3.16483	0.0473095	584	434
GBMLGG	SLC22A2	5	Yes	0.0587993	0.117599	2.27738	0.0812952	0.558804	0.383507	2.34417	0.0908184	585	590
GBMLGG	CDH4	8	Yes	0.0588819	0.117764	-2.92092	0.254351	0.558804	0.65492	0.564272	0.26062	586	1080
GBMLGG	OR11H12	6	Yes	0.0588943	0.117789	2.48096	0.0431593	0.558804	0.260263	2.66839	0.0517867	587	462
GBMLGG	MSL3	5	Yes	0.0589693	0.117939	2.27587	0.0820799	0.558804	0.383507	2.33966	0.0915465	588	594
BOCA-FR	TTN	7	Yes	0.27977	0.55954	1.00247	0.54538	0.55954	0.54538	1.37468	0.547599	3	3
GBMLGG	GLUD2	4	Yes	0.0592414	0.118483	2.03812	0.143976	0.56043	0.507028	2.0562	0.1526	589	789
STES	KRT222	4	Yes	0.00114003	0.00228006	-3.60763	0.0495294	0.561128	0.928872	1.00645e-07	0.991968	34	436
STES	GUCY1B3	5	Yes	0.00116004	0.00232008	-4.02585	0.0398399	0.561128	0.923959	1.03932e-07	0.991487	35	365
GBMLGG	NDST3	4	Yes	0.0594314	0.118863	2.03588	0.037475	0.561274	0.237825	3.14899	0.0486953	590	439
STAD	PBX2	7	Yes	0.0136608	0.0273215	3.57392	0.00257655	0.561489	0.672479	3.61517	0.00488537	381	30
STES	PARP8	6	Yes	0.00119905	0.00239809	4.41299	7.07042e-09	0.562823	2.99255e-05	9.14389	1.78321e-06	36	2
STES	KIAA0391	4	Yes	0.00123003	0.00246006	-3.57777	0.0528	0.562823	0.928872	1.04088e-07	0.991973	37	460
STAD	JAKMIP1	17	Yes	0.0137393	0.0274785	-5.32715	0.0426688	0.563032	0.878229	0.261375	0.0597578	382	245
STAD	LEPR	6	Yes	0.0137702	0.0275404	-3.11368	0.0727038	0.563032	0.878229	1.06484e-07	0.992495	383	465
COCA-CN	COL6A5	5	Yes	0.0191602	0.0383204	2.23426	0.0116949	0.563898	0.284991	4.53137	0.0155545	50	30
COCA-CN	KCNJ12	29	Yes	0.0192796	0.0385591	4.07233	0.0379983	0.563898	0.51162	2.46175	0.0419423	51	56
COCA-CN	GGT1	6	Yes	0.0197457	0.0394914	2.27182	0.00621461	0.563898	0.195242	5.15365	0.00866608	52	24
COCA-CN	MUC21	5	Yes	0.0202404	0.0404808	2.20619	0.013229	0.563898	0.284991	4.45574	0.0167315	53	34
COCA-CN	IGLJ3	5	Yes	0.0203204	0.0406408	2.20434	0.013229	0.563898	0.284991	4.45574	0.0167315	54	34
COCA-CN	TAS2R43	16	Yes	0.0208518	0.0417036	3.16967	0.0503616	0.563898	0.602741	2.56518	0.0520136	55	63
COCA-CN	ZNF423	5	Yes	0.0209405	0.041881	2.18935	0.0207629	0.563898	0.380289	4.12868	0.0232161	56	41
COCA-CN	RP1L1	9	Yes	0.0213216	0.0426432	2.67419	0.0173406	0.564088	0.32687	3.54331	0.0229104	57	40
BTCA-JP	LTBP2	5	Yes	0.00119995	0.0023999	4.06745	2.16127e-05	0.564426	0.00343643	5.74883	0.000177015	2	3
BTCA-JP	ESR1	4	Yes	0.00184993	0.00369985	-3.48728	0.0565383	0.564426	0.490342	3.87345e-08	0.994889	3	55
BTCA-JP	RABL6	4	Yes	0.00281027	0.00562054	3.32315	4.61688e-05	0.564426	0.00550564	6.42137	0.000399357	4	4
BTCA-JP	HECW1	5	Yes	0.00300987	0.00601974	3.82571	0.000382985	0.564426	0.0260977	4.49607	0.0011904	5	7
BTCA-JP	FBN1	5	Yes	0.00354985	0.0070997	3.76471	0.000632686	0.564426	0.0301791	4.25901	0.00172559	6	10
THYM	TTN	8	Yes	0.166207	0.332415	0.645371	0.263069	0.565206	0.67051	3.19542	0.289708	6	4
THYM	MT-CO1	6	Yes	0.198239	0.396477	0.616385	0.304777	0.565206	0.67051	2.89238	0.327188	7	5
THYM	MT-ND6	4	Yes	0.205529	0.411059	-0.314644	0.565163	0.565206	0.713555	3.81823e-08	0.998468	8	8
BLCA	EIF2B5	8	Yes	0.00280576	0.00561152	-5.15524	0.0337935	0.566612	0.8972	0.156745	0.06479	74	258
GBMLGG	PHLPP2	4	Yes	0.0602614	0.120523	2.02794	0.0390823	0.567884	0.242851	3.11496	0.0505712	591	447
GBMLGG	CHD4	7	Yes	0.0604181	0.120836	-2.71635	0.15637	0.567884	0.526441	0.266754	0.187096	592	827
GBMLGG	INPP5D	5	Yes	0.0604792	0.120958	2.25738	0.0858437	0.567884	0.393356	2.31456	0.0955481	593	608
GBMLGG	OTOP1	5	Yes	0.0605389	0.121078	-2.28471	0.128585	0.567884	0.478287	3.01763e-07	0.990002	594	749
PRAD-UK	FOXA1	8	Yes	0.172067	0.344135	-0.709533	0.375476	0.56857	0.800578	1.29416e-08	0.998538	23	17
LINC-JP	FAM47B	4	Yes	0.00306161	0.00612321	3.05337	0.00149393	0.568988	0.0784637	4.53749	0.00381603	13	23
STAD	RNF169	4	Yes	0.0140304	0.0280608	-2.44535	0.111951	0.56944	0.878229	1.06644e-07	0.993347	384	845
STAD	LRRC8E	8	Yes	0.0140605	0.028121	-3.60671	0.0863044	0.56944	0.878229	0.21018	0.120514	385	580
STAD	IVD	4	Yes	0.0141504	0.0283008	-2.44303	0.114123	0.56944	0.878229	1.0866e-07	0.993338	386	870
STAD	MAGEB16	4	Yes	0.0141504	0.0283008	-2.44303	0.114123	0.56944	0.878229	1.0866e-07	0.993338	386	870
STAD	INTS1	11	Yes	0.0141835	0.0283671	-4.22397	0.104702	0.56944	0.878229	0.399606	0.117048	388	776
STAD	TGOLN2	4	Yes	0.0142204	0.0284409	-2.44145	0.112387	0.56944	0.878229	1.06793e-07	0.993351	389	853
STAD	RASAL1	8	Yes	0.0142205	0.028441	-3.59853	0.086949	0.56944	0.878229	0.210745	0.121077	390	585
STAD	KDM3B	11	Yes	0.0142587	0.0285173	-4.22157	0.0585276	0.56944	0.878229	0.18416	0.0921754	391	357
STAD	TCTE1	4	Yes	0.0142733	0.0285466	2.68944	0.0183377	0.56944	0.878229	3.12202	0.0252354	392	85
STAD	TMEM109	5	Yes	0.0142905	0.0285811	-2.79017	0.0905369	0.56944	0.878229	1.0782e-07	0.992887	393	631
STAD	MAGEB2	4	Yes	0.0143904	0.0287809	-2.43864	0.114513	0.570155	0.878229	1.08741e-07	0.993343	394	877
STAD	KALRN	21	Yes	0.0144254	0.0288508	-5.83046	0.042032	0.570155	0.878229	0.323864	0.053661	395	239
STAD	TEX15	14	Yes	0.0144587	0.0289174	-4.7791	0.0592039	0.570155	0.878229	0.283716	0.0771533	396	362
STAD	GGA1	5	Yes	0.0144606	0.0289211	-2.78442	0.144305	0.570155	0.878229	0.256444	0.175936	397	1217
STAD	KPNA2	4	Yes	0.0145204	0.0290409	-2.43495	0.114002	0.570155	0.878229	1.08403e-07	0.993342	398	869
STAD	HAS1	5	Yes	0.0145606	0.0291211	-2.78016	0.0916626	0.570155	0.878229	1.08422e-07	0.992894	399	644
STAD	CYP2A7	4	Yes	0.0145634	0.0291267	2.67731	2.22102e-06	0.570155	0.00347811	9.87563	0.00011916	400	5
STES	TAP2	5	Yes	0.00135005	0.0027001	-3.95251	0.0417727	0.570872	0.928872	1.04051e-07	0.991565	38	377
STES	DDB1	8	Yes	0.00136018	0.00272036	-5.11566	0.020522	0.570872	0.766694	3.84332e-08	0.993807	39	224
STES	NEFM	9	Yes	0.00139014	0.00278029	-5.39416	0.0258497	0.570872	0.823149	0.142209	0.0537719	40	265
STES	PSMD1	6	Yes	0.00139359	0.00278719	4.34108	9.81886e-08	0.570872	0.000277056	7.9457	6.60913e-06	41	3
STES	GALR2	7	Yes	0.00142994	0.00285988	-4.71022	0.0393528	0.570872	0.919492	0.159106	0.0696393	42	360
STES	VAV3	7	Yes	0.00144994	0.00289988	-4.70455	0.052713	0.570872	0.928872	0.26692	0.0690327	43	459
STAD	OR4M2	5	Yes	0.0146706	0.0293411	-2.77776	0.0916898	0.57292	0.878229	1.08291e-07	0.992899	401	645
GBMLGG	KRT75	5	Yes	0.0612692	0.122538	2.24927	0.00921074	0.573768	0.102645	4.05291	0.0163152	595	250
LGG	SMARCA4	24	Yes	0.00891264	0.0178253	-5.55076	0.0249805	0.575075	0.286041	0.144147	0.0539609	32	91
LGG	HELZ2	8	Yes	0.00983985	0.0196797	-3.24834	0.0593148	0.575075	0.441472	9.61378e-08	0.992406	33	140
LGG	MYO5B	4	Yes	0.00985007	0.0197001	-2.43596	0.0983642	0.575075	0.599389	9.23195e-08	0.993453	34	171
LGG	FLG	29	Yes	0.00990427	0.0198085	6.06333	0.00519737	0.575075	0.124994	2.37537	0.00671711	35	43
LGG	ACAN	10	Yes	0.0100594	0.0201188	3.65327	0.0162248	0.575075	0.234809	2.64521	0.0205522	36	72
LGG	KIAA1462	4	Yes	0.0102101	0.0204201	-2.41991	0.175789	0.575075	0.758907	0.278006	0.205252	37	240
STAD	FBXO18	6	Yes	0.0148102	0.0296204	-3.07798	0.0753741	0.575515	0.878229	1.07745e-07	0.992529	402	484
STAD	HIPK4	8	Yes	0.0148105	0.029621	-3.57759	0.0876167	0.575515	0.878229	0.211162	0.121705	403	592
STAD	VPS52	6	Yes	0.0148502	0.0297004	-3.07658	0.119639	0.575629	0.878229	0.237383	0.152644	404	941
STAD	CDHR4	4	Yes	0.0149604	0.0299209	-2.42338	0.115657	0.576607	0.878229	1.08728e-07	0.993364	405	885
STAD	PARVG	4	Yes	0.0150205	0.0300409	-2.4216	0.115568	0.576607	0.878229	1.085e-07	0.993368	406	883
STAD	ATP13A5	9	Yes	0.0150212	0.0300424	3.99185	0.00439133	0.576607	0.808153	3.11536	0.00689997	407	42
STAD	OR51E2	6	Yes	0.0151202	0.0302404	-3.06843	0.120045	0.576607	0.878229	0.237867	0.153188	408	949
STAD	MICU3	10	Yes	0.0151609	0.0303219	-4.00316	0.0934087	0.576607	0.878229	0.32142	0.111584	409	659
STAD	ZNF34	7	Yes	0.0151635	0.0303271	3.51294	0.0246973	0.576607	0.878229	2.48981	0.0295892	410	125
STAD	KIAA0232	6	Yes	0.0151702	0.0303404	-3.06687	0.0758582	0.576607	0.878229	1.07678e-07	0.992543	411	488
STAD	TLR10	7	Yes	0.0152008	0.0304016	-3.3123	0.102604	0.576607	0.878229	0.223592	0.136302	412	749
STAD	DLX2	5	Yes	0.0152406	0.0304812	-2.76457	0.0910097	0.576607	0.878229	1.06665e-07	0.992926	413	636
STAD	KRT13	4	Yes	0.0152805	0.0305609	-2.41782	0.116211	0.576607	0.878229	1.08863e-07	0.993371	414	891
STAD	MEX3D	4	Yes	0.0152805	0.0305609	-2.41777	0.116077	0.576607	0.878229	1.08741e-07	0.993371	414	888
GBMLGG	ABCD2	5	Yes	0.0618892	0.123778	2.24201	0.0911915	0.576853	0.407676	2.28982	0.100029	596	622
GBMLGG	MUC17	52	Yes	0.061893	0.123786	7.16838	0.112326	0.576853	0.450924	1.35965	0.113614	597	694
GBMLGG	ITGB4	5	Yes	0.0619092	0.123818	2.24168	0.00979517	0.576853	0.106599	4.01906	0.0171005	598	256
COCA-CN	PRSS1	13	Yes	0.0222299	0.0444597	3.00509	0.0292031	0.577976	0.437191	2.94793	0.035014	58	50
GBMLGG	HTT	4	Yes	0.0621792	0.124358	-2.0401	0.151495	0.578401	0.51787	3.01879e-07	0.990562	599	815
GBMLGG	TRPC6	5	Yes	0.0623192	0.124638	2.23736	0.0103467	0.578609	0.110023	3.96943	0.0176782	600	262
GBMLGG	TNIK	4	Yes	0.0624092	0.124818	-2.03677	0.239415	0.578609	0.635311	0.326352	0.263907	601	1049
STAD	SPAG16	8	Yes	0.0154405	0.030881	-3.55222	0.0884104	0.579066	0.878229	0.211716	0.1225	416	607
STAD	STRC	4	Yes	0.0154605	0.0309209	-2.41349	0.116561	0.579066	0.878229	1.08884e-07	0.993376	417	895
STAD	FGF9	6	Yes	0.0154802	0.0309604	-3.05495	0.121429	0.579066	0.878229	0.238862	0.154375	418	966
STAD	CACNA1S	12	Yes	0.0154935	0.0309871	-4.34878	0.0743972	0.579066	0.878229	0.300121	0.0924475	419	477
GBMLGG	DEPDC5	9	Yes	0.062581	0.125162	3.0068	0.0323067	0.579238	0.221691	2.55109	0.0385687	602	406
KIRC	GRIK2	4	Yes	0.0128666	0.0257332	2.64097	0.022577	0.579679	0.416183	3.02087	0.0297112	43	53
KIRC	ZNF33A	4	Yes	0.0131065	0.0262131	2.6299	0.023827	0.579679	0.423255	2.98385	0.031259	44	55
KIRC	UHRF1BP1L	4	Yes	0.0136065	0.027213	2.60741	0.0262433	0.579679	0.438355	2.93025	0.0341717	45	58
KIRC	POU6F2	4	Yes	0.0136465	0.027293	2.60541	0.0264718	0.579679	0.438355	2.92583	0.0344182	46	59
OV	DFNB31	5	Yes	0.00100998	0.00201997	-5.86021	0.0136184	0.579731	0.679736	1.05918e-07	0.989709	4	23
GBMLGG	TGM3	6	Yes	0.0627787	0.125557	2.43374	0.0508263	0.580104	0.290168	2.58004	0.0599359	603	488
STAD	COL22A1	14	Yes	0.0155684	0.0311369	-4.72688	0.0426401	0.58048	0.878229	0.167186	0.0749729	420	244
GBMLGG	CDK5RAP2	4	Yes	0.0630414	0.126083	2.00271	0.0456104	0.580667	0.269766	3.02702	0.0566003	604	471
GBMLGG	BSN	7	Yes	0.063048	0.126096	-2.67655	0.212238	0.580667	0.611473	0.423681	0.226259	605	967
GBMLGG	ST14	4	Yes	0.0632214	0.126443	2.00112	0.0445582	0.581303	0.265254	3.03245	0.0563595	606	468
GBMLGG	DNAH11	19	Yes	0.0635677	0.127135	4.32589	0.0907686	0.582751	0.407676	1.6709	0.0942939	607	620
GBMLGG	SERPINB7	7	Yes	0.0635881	0.127176	2.63297	0.0852697	0.582751	0.392015	2.13268	0.0931545	608	606
GBMLGG	TPM1	4	Yes	0.0639992	0.127998	-2.01949	0.153876	0.583007	0.5216	3.02588e-07	0.990607	609	821
GBMLGG	KLHL13	5	Yes	0.0640092	0.128018	2.2167	0.0120944	0.583007	0.120964	3.88471	0.0199585	610	278
GBMLGG	CTAGE1	5	Yes	0.0640989	0.128198	-2.24076	0.209618	0.583007	0.605875	0.305143	0.236445	611	963
GBMLGG	EPHA10	10	Yes	0.0640995	0.128199	3.14177	0.0612349	0.583007	0.320961	2.1291	0.0675298	612	530
GBMLGG	CRNN	5	Yes	0.0641391	0.128278	2.21518	0.095776	0.583007	0.41516	2.26	0.105436	613	642
GBMLGG	SMARCA2	4	Yes	0.0642714	0.128543	1.99205	0.15723	0.583257	0.527762	2.01184	0.166045	614	830
GBMLGG	HCK	5	Yes	0.0643891	0.128778	2.21234	0.0124881	0.583376	0.123375	3.87228	0.0203744	615	282
STAD	FSTL4	10	Yes	0.0156869	0.0313738	4.18721	0.0113559	0.583509	0.878229	2.58809	0.0147543	421	64
GBMLGG	GPR116	10	Yes	0.064599	0.129198	3.13519	0.0638656	0.583632	0.331958	2.1132	0.0695585	616	536
GBMLGG	EPRS	4	Yes	0.0646892	0.129378	-2.01212	0.304428	0.583632	0.709144	0.486827	0.314552	617	1196
GBMLGG	MAGEC1	6	Yes	0.0647316	0.129463	-2.46695	0.239626	0.583632	0.635311	0.443907	0.252469	618	1050
STAD	CDH8	24	Yes	0.0157476	0.0314953	-6.11998	0.0546305	0.583962	0.878229	0.426956	0.0622357	422	328
STAD	SEMA3F	7	Yes	0.0157908	0.0315816	-3.29194	0.065933	0.583962	0.878229	1.07779e-07	0.992274	423	415
STAD	CCDC83	8	Yes	0.0158205	0.031641	-3.53915	0.0895662	0.583962	0.878229	0.212797	0.123626	424	619
STAD	MUC16	105	Yes	0.0158483	0.0316966	-11.5295	0.0307524	0.583962	0.878229	0.640702	0.0321656	425	157
STAD	PDE4DIP	22	Yes	0.0159258	0.0318516	-5.87374	0.0515133	0.584696	0.878229	0.385812	0.0608341	426	305
STAD	CYP4Z1	4	Yes	0.0159605	0.031921	-2.40411	0.117151	0.584696	0.878229	1.08767e-07	0.99339	427	904
STAD	CARF	6	Yes	0.0159802	0.0319604	-3.03602	0.077177	0.584696	0.878229	1.08046e-07	0.992566	428	498
GBMLGG	NLRP9	4	Yes	0.0649714	0.129943	1.98564	0.0478756	0.584847	0.279915	2.99254	0.0594835	619	476
GBMLGG	JAG1	5	Yes	0.0651091	0.130218	2.205	0.0979485	0.585142	0.421118	2.25488	0.107136	620	648
STAD	CCDC147	7	Yes	0.0160308	0.0320617	-3.28398	0.103197	0.585181	0.878229	0.22368	0.136871	429	753
GBMLGG	RAP2C	5	Yes	0.0652689	0.130538	-2.22523	0.21302	0.585633	0.61246	0.307876	0.23956	621	969
STAD	CSNK2A3	4	Yes	0.0160905	0.032181	-2.40037	0.116987	0.585993	0.878229	1.08318e-07	0.993398	430	902
STAD	SCN1A	19	Yes	0.0161444	0.0322889	-5.42672	0.0402418	0.586552	0.878229	0.25776	0.0571382	431	225
STAD	TONSL	14	Yes	0.0161807	0.0323615	-4.69363	0.0626259	0.586552	0.878229	0.287975	0.0806674	432	390
GBMLGG	GOLGA6L10	5	Yes	0.0655591	0.131118	2.20062	0.0991094	0.587292	0.423331	2.24703	0.108482	622	651
KIPAN	SLCO1C1	4	Yes	0.00182998	0.00365995	-2.05765	0.148606	0.588543	0.818546	2.98999e-07	0.990533	22	527
KIPAN	FRG2B	4	Yes	0.00208997	0.00417995	-2.03997	0.150582	0.588543	0.818546	2.99559e-07	0.990571	23	540
KIPAN	FOLH1	5	Yes	0.00221996	0.00443992	-2.39085	0.119107	0.588543	0.818546	1.09665e-07	0.993401	24	402
KIPAN	ANPEP	8	Yes	0.00232003	0.00464005	-3.27855	0.0673031	0.588543	0.818546	1.0931e-07	0.992264	25	245
KIPAN	NPL	4	Yes	0.00234997	0.00469994	-2.0198	0.152527	0.588543	0.818546	2.99304e-07	0.990619	26	548
KIPAN	RAB11FIP3	4	Yes	0.00237997	0.00475994	-2.01757	0.152823	0.588543	0.818546	2.99467e-07	0.990624	27	551
KIPAN	EPHA1	4	Yes	0.00245997	0.00491994	-2.01464	0.153161	0.588543	0.818546	2.99595e-07	0.99063	28	553
KIPAN	MOCOS	5	Yes	0.00252673	0.00505346	3.41572	7.50913e-06	0.588543	0.00201888	6.99513	0.000121822	29	14
KIPAN	POTEC	5	Yes	0.00252996	0.00505991	-2.36352	0.120731	0.588543	0.818546	1.0989e-07	0.993424	30	410
KIPAN	KIAA1731	4	Yes	0.00257997	0.00515993	-2.00378	0.154348	0.588543	0.818546	2.99761e-07	0.990655	31	558
KIPAN	OR5V1	4	Yes	0.00268032	0.00536063	3.1362	0.000711296	0.588543	0.0784892	4.72608	0.00216393	32	33
KIPAN	LOXHD1	6	Yes	0.00277255	0.00554509	3.75777	0.000750694	0.588543	0.0784892	4.09946	0.0018581	33	36
KIPAN	ITIH5	6	Yes	0.00278667	0.00557334	3.75541	0.000724468	0.588543	0.0784892	4.10819	0.0018477	34	34
KIPAN	SMEK2	9	Yes	0.00288014	0.00576028	-3.49821	0.0590066	0.588543	0.818546	1.09147e-07	0.992022	35	219
KIPAN	AGRN	9	Yes	0.00295014	0.00590028	-3.48829	0.0593549	0.588543	0.818546	1.09138e-07	0.992033	36	221
KIPAN	ODZ4	4	Yes	0.00302576	0.00605152	3.05261	0.00165637	0.588543	0.136975	4.32844	0.00390901	37	44
KIPAN	ELFN2	6	Yes	0.00304994	0.00609987	-2.64787	0.101133	0.588543	0.818546	1.09853e-07	0.993053	38	341
KIPAN	MLLT4	9	Yes	0.00320015	0.00640031	-3.46064	0.0598158	0.588543	0.818546	1.08825e-07	0.992057	39	223
KIPAN	MUC6	35	Yes	0.00325741	0.00651482	-7.47917	0.0338002	0.588543	0.808904	0.424629	0.0394447	40	157
KIPAN	SPATA17	4	Yes	0.00332126	0.00664253	2.97111	0.00329638	0.588543	0.22977	3.95187	0.00655011	41	54
KIPAN	HNF1A	6	Yes	0.00344993	0.00689985	-2.6239	0.102571	0.588543	0.818546	1.09722e-07	0.993086	42	346
KIPAN	FAM13A	4	Yes	0.00344996	0.00689991	-1.97048	0.156777	0.588543	0.818546	2.97291e-07	0.990741	43	562
KIPAN	SLC4A10	5	Yes	0.00349994	0.00699988	-2.31436	0.125342	0.588543	0.818546	1.10001e-07	0.993501	44	427
KIPAN	NOS2	5	Yes	0.00374994	0.00749987	-2.29585	0.126519	0.588543	0.818546	2.98944e-07	0.989987	45	432
KIPAN	OR4A5	4	Yes	0.00382995	0.0076599	-1.95315	0.159749	0.588543	0.818546	3e-07	0.990772	46	575
KIPAN	SRRM2	17	Yes	0.00400735	0.0080147	-4.94397	0.0242427	0.588543	0.703307	1.07935e-07	0.990525	47	129
KIPAN	CLCN2	7	Yes	0.00411449	0.00822897	3.83632	0.000356455	0.588543	0.0507119	4.40366	0.00109296	48	25
KIPAN	CHD7	10	Yes	0.00421736	0.00843472	4.49401	0.000241999	0.588543	0.0396037	4.08456	0.000707525	49	23
KIPAN	C6	11	Yes	0.00431041	0.00862082	-3.82386	0.0482401	0.588543	0.818546	1.08952e-07	0.99166	50	197
KIPAN	SLC9A5	4	Yes	0.00431994	0.00863989	-1.93944	0.16125	0.588543	0.818546	3.00096e-07	0.990804	51	583
KIPAN	C10orf129	4	Yes	0.00435732	0.00871465	2.7652	1.22177e-08	0.588543	7.66459e-06	13.3965	1.17905e-05	52	6
KIPAN	TMEM169	4	Yes	0.00439994	0.00879989	-1.93511	0.161726	0.588543	0.818546	3.00067e-07	0.990815	53	588
KIPAN	COL2A1	7	Yes	0.0044399	0.0088798	-2.85134	0.0885552	0.588543	0.818546	1.09623e-07	0.99279	54	298
KIPAN	ZNF528	5	Yes	0.00446992	0.00893985	-2.26639	0.129545	0.588543	0.818546	2.99055e-07	0.990064	55	446
KIPAN	PASD1	7	Yes	0.0045299	0.0090598	-2.84775	0.0887619	0.588543	0.818546	1.09637e-07	0.992794	56	299
KIPAN	PVRL2	4	Yes	0.00471061	0.00942121	2.73509	1.02122e-07	0.588543	5.49123e-05	11.6541	2.81781e-05	57	7
KIPAN	PPP1R9A	6	Yes	0.0048099	0.0096198	-2.5573	0.106609	0.588543	0.818546	1.09938e-07	0.99316	58	361
KIPAN	BAZ2B	11	Yes	0.00481093	0.00962185	4.59603	0.00283709	0.588543	0.205362	2.98543	0.00450604	59	52
KIPAN	KRT5	4	Yes	0.00493994	0.00987987	-1.91725	0.163369	0.588543	0.818546	2.99328e-07	0.99086	60	594
KIPAN	CEP152	5	Yes	0.00510991	0.0102198	-2.24273	0.131504	0.588543	0.818546	2.98912e-07	0.990117	61	454
KIPAN	ILDR2	4	Yes	0.00512805	0.0102561	2.7046	6.0954e-07	0.588543	0.000229431	10.5456	6.42387e-05	62	10
KIPAN	LIPE	4	Yes	0.00512993	0.0102599	-1.91058	0.163724	0.588543	0.818546	2.98459e-07	0.990878	63	597
KIPAN	TDRD5	5	Yes	0.00513672	0.0102734	3.19238	0.00038266	0.588543	0.0507119	5.04053	0.00139201	64	28
KIPAN	KRTAP5-5	6	Yes	0.00515989	0.0103198	-2.53894	0.108583	0.588543	0.818546	1.10025e-07	0.993196	65	372
KIPAN	ABCB5	5	Yes	0.00515991	0.0103198	-2.24213	0.131635	0.588543	0.818546	2.99101e-07	0.990117	66	456
GBMLGG	CNOT4	5	Yes	0.0660388	0.132078	-2.21744	0.212532	0.589039	0.611687	0.308033	0.239791	623	968
GBMLGG	OR8K3	10	Yes	0.0660526	0.132105	3.11093	0.112932	0.589039	0.451188	1.81743	0.118051	624	697
GBMLGG	MAP3K19	4	Yes	0.0660714	0.132143	1.97677	0.0499014	0.589039	0.286339	2.96065	0.0619557	625	485
LUSC-KR	NOTCH2	3	Yes	0.0302198	0.0604396	-1.79014	0.0850778	0.589286	0.623607	1.04939e-09	0.99912	8	7
GBMLGG	NOTCH4	7	Yes	0.0665171	0.133034	2.59292	0.0281254	0.592066	0.200916	2.87947	0.0361613	626	390
KIPAN	CRB1	6	Yes	0.00526989	0.0105398	-2.53422	0.108832	0.592115	0.818546	1.09931e-07	0.993203	67	373
OV-AU	GUCY2F	4	Yes	0.0124799	0.0249597	3.07989	0.00111174	0.593122	0.171207	4.84181	0.00309435	5	1
OV-AU	DNAH2	7	Yes	0.0130063	0.0260126	-5.52978	0.0510649	0.593122	0.655333	0.376703	0.060158	6	12
OV-AU	ADGRV1	5	Yes	0.01348	0.0269601	-4.72942	0.0509314	0.593122	0.655333	0.266211	0.0679052	7	11
KIPAN	NOS1	10	Yes	0.0053578	0.0107156	4.35919	0.000623547	0.59314	0.0782232	3.75343	0.00145663	68	30
STAD	RELB	7	Yes	0.0164208	0.0328417	-3.26835	0.0666868	0.593221	0.878229	1.07861e-07	0.992293	433	417
STAD	TULP2	4	Yes	0.0164405	0.032881	-2.39316	0.115796	0.593221	0.878229	1.06594e-07	0.993419	434	887
GBMLGG	BRCA1	6	Yes	0.0669792	0.133958	2.38961	0.134935	0.594477	0.490714	1.95004	0.142216	627	765
GBMLGG	NFIX	4	Yes	0.0670014	0.134003	1.96786	0.0524546	0.594477	0.297029	2.932	0.0643366	628	492
BLCA	APC2	4	Yes	0.00298984	0.00597967	-3.46957	0.0590124	0.595735	0.8972	1.07802e-07	0.992066	75	477
GBMLGG	TSHZ3	4	Yes	0.0672614	0.134523	1.96568	0.0524465	0.595835	0.297029	2.93201	0.0643264	629	491
STAD	UGT1A3	5	Yes	0.0166606	0.0333213	-2.73174	0.0942326	0.59587	0.878229	1.0839e-07	0.992951	435	663
STAD	PKP4	4	Yes	0.0166705	0.033341	-2.39027	0.118123	0.59587	0.878229	1.08688e-07	0.99341	436	919
STAD	DAGLA	12	Yes	0.0167123	0.0334245	-4.29518	0.0566993	0.59587	0.878229	0.18258	0.0902874	437	340
STAD	CCDC30	5	Yes	0.0167606	0.0335213	-2.72845	0.0946984	0.59587	0.878229	1.08369e-07	0.992961	438	666
STAD	DHX32	4	Yes	0.0167705	0.033541	-2.3878	0.118283	0.59587	0.878229	1.08646e-07	0.993413	440	922
STAD	SLFNL1	4	Yes	0.0167705	0.033541	-2.38776	0.117959	0.59587	0.878229	1.08677e-07	0.993407	440	913
STAD	MAP3K13	8	Yes	0.0168305	0.0336611	-3.50567	0.0919514	0.59587	0.878229	0.214952	0.12596	441	649
STAD	NAGLU	4	Yes	0.0168905	0.033781	-2.3858	0.118469	0.59587	0.878229	1.08676e-07	0.993416	442	927
STAD	PPP1R16B	7	Yes	0.0169109	0.0338217	-3.25351	0.107024	0.59587	0.878229	0.227331	0.140593	443	801
STAD	DUSP16	8	Yes	0.0169406	0.0338811	-3.50344	0.0913299	0.59587	0.878229	0.214199	0.125327	444	638
STAD	FBXO11	5	Yes	0.0169606	0.0339213	-2.72424	0.150049	0.59587	0.878229	0.260767	0.181308	445	1270
STAD	TMEM165	4	Yes	0.0169705	0.033941	-2.38483	0.118296	0.59587	0.878229	1.08445e-07	0.993418	446	923
STAD	MPDZ	12	Yes	0.0171016	0.0342033	-4.27444	0.0570207	0.596199	0.878229	0.182887	0.0906272	447	341
STAD	HDAC4	15	Yes	0.0171034	0.0342068	-4.79228	0.0763958	0.596199	0.878229	0.369934	0.0888975	448	495
STAD	DTX4	6	Yes	0.0171602	0.0343204	-3.0046	0.125747	0.596199	0.878229	0.242309	0.158452	449	1010
STAD	NCDN	10	Yes	0.0171702	0.0343403	-3.92706	0.0983584	0.596199	0.878229	0.326499	0.11648	450	705
STAD	ATAD2B	6	Yes	0.0171702	0.0343404	-3.00416	0.0791489	0.596199	0.878229	1.07966e-07	0.992617	451	512
ACC	GOLGA4	5	Yes	0.0026949	0.0053898	3.69055	0.00101006	0.59665	0.0807373	4.47825	0.00260593	3	4
ACC	TP53	13	Yes	0.00552979	0.0110596	5.13518	0.00122272	0.59665	0.0807373	3.65677	0.00246361	4	5
ACC	C4orf32	8	Yes	0.00586355	0.0117271	4.17522	0.0014206	0.59665	0.0807373	3.97064	0.00304647	5	6
ACC	GDF1	6	Yes	0.00678044	0.0135609	-3.04638	0.0636435	0.59665	0.602845	1.25255e-08	0.996983	6	36
ACC	TNIP2	5	Yes	0.00711033	0.0142207	-2.6865	0.0840471	0.59665	0.612495	1.2869e-08	0.997158	7	45
ACC	NOS3	4	Yes	0.00785277	0.0157055	2.97017	0.00280932	0.59665	0.119747	4.39244	0.00629525	8	8
ACC	DNHD1	4	Yes	0.00910321	0.0182064	2.87907	0.00533334	0.59665	0.165334	4.08285	0.00987545	9	11
ACC	PKHD1	8	Yes	0.00911633	0.0182327	3.93252	0.00425668	0.59665	0.146514	3.49181	0.00738109	10	9
ACC	MLL4	4	Yes	0.00962339	0.0192468	2.84555	0.00675441	0.59665	0.177173	3.88669	0.012095	11	13
GBMLGG	MEN1	4	Yes	0.0675814	0.135163	1.96232	0.0533071	0.59772	0.299423	2.91593	0.0652717	630	496
GBMLGG	EBF2	4	Yes	0.0677114	0.135423	1.96143	0.0549989	0.59792	0.304445	2.90548	0.0664409	631	503
GBMLGG	OR5J2	4	Yes	0.0678791	0.135758	-1.98167	0.247036	0.59832	0.646237	0.332072	0.271402	632	1065
GBMLGG	UNC5C	4	Yes	0.0679714	0.135943	1.95905	0.0540572	0.59832	0.301811	2.91264	0.0658211	633	499
STAD	KMT2A	26	Yes	0.0173102	0.0346204	-6.24648	0.0606487	0.598365	0.878229	0.464828	0.0671048	452	375
STAD	NELL2	10	Yes	0.0173784	0.0347567	-3.91573	0.0713106	0.598365	0.878229	0.196649	0.105395	453	454
STAD	SACS	40	Yes	0.0174002	0.0348004	-7.67443	0.0492429	0.598365	0.878229	0.528754	0.0532157	454	289
STAD	ZNF599	7	Yes	0.0174009	0.0348018	-3.24091	0.0680191	0.598365	0.878229	1.07974e-07	0.992326	455	427
STAD	ZNF514	4	Yes	0.0174237	0.0348473	2.56841	0.031068	0.598365	0.878229	2.85251	0.0392145	456	161
GBMLGG	ITGAD	5	Yes	0.0681691	0.136338	2.17589	0.0165485	0.599114	0.144076	3.67452	0.0252481	634	320
STAD	F10	8	Yes	0.0174906	0.0349811	-3.48741	0.0582367	0.599348	0.878229	1.07553e-07	0.992049	457	353
GBMLGG	OR2F2	4	Yes	0.0684414	0.136883	1.95519	0.0549207	0.599878	0.304445	2.89946	0.0671564	635	500
GBMLGG	STEAP1	4	Yes	0.0684714	0.136943	1.9549	0.0550754	0.599878	0.304445	2.89305	0.0673219	636	504
UVM	MUC16	5	Yes	0.257239	0.514479	0.766785	0.475863	0.600225	0.555173	1.69121	0.480891	6	6
CESC	CCDC14	4	Yes	0.00477002	0.00954005	-2.02359	0.141153	0.600289	0.900276	3.71293e-08	0.996127	13	91
GBMLGG	LILRB1	8	Yes	0.068654	0.137308	2.74258	0.0671745	0.600534	0.344182	2.23766	0.0745034	637	543
STAD	ACTB	5	Yes	0.0175807	0.0351613	-2.7097	0.0956279	0.601121	0.878229	1.08134e-07	0.992988	458	672
ORCA-IN	NOTCH1	20	Yes	0.0152353	0.0304705	-5.35633	0.0453495	0.602379	0.822486	0.363777	0.055064	13	11
STAD	LIFR	7	Yes	0.0177154	0.0354307	3.42522	0.0307315	0.602468	0.878229	2.40068	0.0363263	459	156
STAD	CXCR1	5	Yes	0.0177507	0.0355013	-2.70575	0.0961671	0.602468	0.878229	1.0847e-07	0.99299	460	676
STAD	GRIN3A	15	Yes	0.0177794	0.0355589	-4.75401	0.0603567	0.602468	0.878229	0.285178	0.0783369	461	370
STAD	MAGEA4	4	Yes	0.0178337	0.0356674	2.55671	0.0320264	0.602468	0.878229	2.83401	0.0405116	462	168
STAD	FAM60A	5	Yes	0.0178407	0.0356814	-2.70185	0.094292	0.602468	0.878229	1.06169e-07	0.993011	463	664
STAD	AFF1	7	Yes	0.0178509	0.0357018	-3.22596	0.108542	0.602468	0.878229	0.228425	0.142024	464	813
GBMLGG	ARHGAP21	5	Yes	0.069049	0.138098	2.16613	0.107749	0.603043	0.446046	2.20493	0.11713	638	673
GBMLGG	RUNX2	4	Yes	0.0692514	0.138503	1.94897	0.0565142	0.603163	0.308913	2.87664	0.0687869	639	508
GBMLGG	KRTAP5-4	4	Yes	0.0692914	0.138583	1.94848	0.0565171	0.603163	0.308913	2.88171	0.0688047	640	509
GBMLGG	FER1L6	11	Yes	0.0693875	0.138775	3.18315	0.0566599	0.603163	0.308913	2.15689	0.0626516	641	511
STAD	SLITRK1	23	Yes	0.0179311	0.0358622	-5.86377	0.0620707	0.603285	0.878229	0.436648	0.0697291	465	386
STAD	PRKCD	4	Yes	0.0179805	0.0359611	-2.36498	0.118112	0.603285	0.878229	1.06744e-07	0.993456	466	917
STAD	SLC2A1	5	Yes	0.0179907	0.0359814	-2.69791	0.0967013	0.603285	0.878229	1.0853e-07	0.993	467	681
BLCA	PELI2	4	Yes	0.00306983	0.00613967	-3.46107	0.059603	0.603626	0.8972	1.08148e-07	0.992073	76	482
GBMLGG	SLC5A7	6	Yes	0.0696867	0.139373	2.35906	0.144536	0.604422	0.507028	1.90894	0.151746	642	792
GBMLGG	COL14A1	12	Yes	0.0698493	0.139699	3.34958	0.154133	0.604422	0.521768	1.61324	0.157273	643	823
GBMLGG	GABRA5	4	Yes	0.0700414	0.140083	1.94214	0.0580345	0.604422	0.312735	2.86095	0.070425	644	517
GBMLGG	IQSEC3	4	Yes	0.0701014	0.140203	1.94157	0.0603309	0.604422	0.320783	2.84911	0.0716549	645	523
GBMLGG	CROCC	5	Yes	0.070249	0.140498	2.15459	0.111567	0.604422	0.450666	2.18483	0.120823	646	689
GBMLGG	CHRNA1	4	Yes	0.0702491	0.140498	-1.95754	0.316101	0.604422	0.718905	0.495932	0.325777	647	1225
GBMLGG	POTEE	10	Yes	0.0702918	0.140584	3.0467	0.0743106	0.604422	0.365795	2.05541	0.0807574	648	565
GBMLGG	CACNA1G	7	Yes	0.0704179	0.140836	-2.57228	0.170867	0.604574	0.554173	0.27748	0.200666	649	859
STAD	MTA1	7	Yes	0.0180809	0.0361618	-3.21932	0.109774	0.604874	0.878229	0.229658	0.143234	468	825
STAD	ZNF468	4	Yes	0.0181405	0.0362811	-2.36109	0.120551	0.604874	0.878229	1.08845e-07	0.993449	469	956
STAD	SAMD9	14	Yes	0.0183323	0.0366645	-4.58511	0.0473047	0.604874	0.878229	0.17262	0.0801761	470	270
STAD	KIF13B	11	Yes	0.018346	0.0366919	-4.04735	0.0655128	0.604874	0.878229	0.1912	0.0994888	471	412
STAD	HORMAD1	4	Yes	0.0183505	0.0367011	-2.3591	0.118605	0.604874	0.878229	1.06764e-07	0.993464	472	930
STAD	NHLRC1	7	Yes	0.0183853	0.0367707	3.40096	0.0330543	0.604874	0.878229	2.37429	0.0387577	473	179
STAD	ALDH3B2	5	Yes	0.0183907	0.0367814	-2.69001	0.0950968	0.604874	0.878229	1.06243e-07	0.993026	474	669
STAD	CUL2	4	Yes	0.0184005	0.0368011	-2.3583	0.120932	0.604874	0.878229	1.08989e-07	0.993452	475	961
STAD	MYH11	16	Yes	0.0184623	0.0369245	-4.85365	0.056518	0.604874	0.878229	0.280161	0.0743521	476	339
STAD	C6	7	Yes	0.0184709	0.0369418	-3.20692	0.110174	0.604874	0.878229	0.230006	0.143722	477	829
STAD	NIPA2	6	Yes	0.0185002	0.0370005	-2.96862	0.0808275	0.604874	0.878229	1.08014e-07	0.992657	478	525
STAD	KIF2B	28	Yes	0.0185016	0.0370032	-6.42461	0.0642353	0.604874	0.878229	0.494428	0.0698769	479	408
COCA-CN	PRR21	5	Yes	0.0240711	0.0481421	2.03142	0.0349407	0.604986	0.479005	3.66525	0.0376575	60	54
COCA-CN	SSC5D	5	Yes	0.0240711	0.0481421	2.03148	0.0349407	0.604986	0.479005	3.66525	0.0376575	60	54
STAD	MED15	17	Yes	0.0185506	0.0371012	-5.05103	0.0813436	0.605213	0.878229	0.423288	0.0908862	480	536
STAD	WDR20	5	Yes	0.0186207	0.0372414	-2.68416	0.0975728	0.606238	0.878229	1.08539e-07	0.993017	481	695
GBMLGG	NCAPG	4	Yes	0.0708814	0.141763	1.93379	0.0612412	0.606864	0.320961	2.8408	0.0723823	650	531
GBMLGG	TNK2	5	Yes	0.070929	0.141858	2.14767	0.11276	0.606864	0.451188	2.18239	0.121469	651	696
GBMLGG	RXRA	4	Yes	0.0710114	0.142023	1.93225	0.0610623	0.606864	0.320961	2.82893	0.0732598	652	528
READ	KIAA1632	5	Yes	0.01047	0.02094	-1.8407	0.145781	0.607206	0.906966	1.20488e-08	0.997664	13	50
READ	FGFR2	6	Yes	0.0105299	0.0210597	-2.03681	0.126054	0.607206	0.906966	1.20563e-08	0.997545	14	43
READ	GLI3	4	Yes	0.0130601	0.0261203	-1.56449	0.186	0.607206	0.906966	1.2631e-08	0.997838	15	66
READ	DLX2	4	Yes	0.0132701	0.0265403	-1.56377	0.186508	0.607206	0.906966	1.26849e-08	0.997836	16	67
READ	ABCA13	4	Yes	0.0151485	0.0302971	1.96961	0.0436829	0.607206	0.906966	3.32205	0.0577564	17	18
READ	TRPV6	4	Yes	0.0152785	0.030557	1.95727	0.0422791	0.607206	0.906966	3.52074	0.0547514	18	17
READ	PRKD1	4	Yes	0.0157402	0.0314804	-1.52119	0.184504	0.607206	0.906966	1.18782e-08	0.99788	19	65
READ	TMEM108	4	Yes	0.0160902	0.0321804	-1.51704	0.193333	0.607206	0.906966	1.26903e-08	0.997868	20	72
READ	DNAH7	4	Yes	0.0170802	0.0341604	-1.50279	0.195155	0.607206	0.906966	1.26643e-08	0.997879	21	73
READ	DCHS2	6	Yes	0.0184598	0.0369195	-1.86852	0.145035	0.607206	0.906966	1.23143e-08	0.997645	22	49
READ	ZNF91	4	Yes	0.0198302	0.0396603	1.80276	3.66321e-05	0.607206	0.0131226	14.526	0.00175838	23	1
READ	PTPRT	4	Yes	0.0206702	0.0413405	-1.45605	0.202353	0.607206	0.906966	1.26692e-08	0.997912	24	75
READ	COL6A6	5	Yes	0.0209354	0.0418708	2.14592	0.0164577	0.607206	0.781063	4.04748	0.0274036	25	8
READ	MUC5B	5	Yes	0.0215875	0.0431751	2.1311	0.0187131	0.607206	0.781063	3.93885	0.0297908	26	10
READ	ZNF521	5	Yes	0.0216175	0.0432351	2.12975	0.018267	0.607206	0.781063	4.01445	0.0289959	27	9
READ	LIG1	8	Yes	0.0217094	0.0434189	-2.14099	0.120176	0.607206	0.906966	1.25002e-08	0.997474	28	42
READ	ARHGAP21	4	Yes	0.0217802	0.0435605	-1.44214	0.202846	0.607206	0.906966	1.24734e-08	0.997924	29	76
READ	SOX9	5	Yes	0.02257	0.0451401	-1.62018	0.179955	0.607206	0.906966	1.28409e-08	0.997796	30	61
READ	HYDIN	11	Yes	0.0233784	0.0467567	2.82823	0.00632305	0.607206	0.560222	4.28892	0.0113743	31	5
READ	ZEB2	4	Yes	0.024591	0.049182	1.73812	0.000570396	0.607206	0.0631714	9.43174	0.00481838	32	4
READ	TP53	83	Yes	0.0248203	0.0496405	4.05267	0.0210528	0.607206	0.781063	0.349762	0.026141	33	11
READ	NEB	5	Yes	0.0261904	0.0523807	2.0043	0.0375009	0.607206	0.906966	3.45335	0.0507944	34	16
READ	RUNX1T1	6	Yes	0.0263497	0.0526993	-1.7561	0.16114	0.607206	0.906966	1.26245e-08	0.997711	35	52
READ	VHL	16	Yes	0.0265306	0.0530612	-2.94573	0.0938234	0.607206	0.906966	0.206709	0.127554	36	36
READ	WNK1	5	Yes	0.02693	0.0538601	-1.57004	0.28595	0.607206	0.906966	0.34737	0.307321	37	121
READ	PIK3CA	34	Yes	0.0281007	0.0562015	-4.06116	0.0684086	0.607206	0.906966	0.395247	0.0766639	38	25
READ	FNDC1	8	Yes	0.0288593	0.0577185	-2.03478	0.201688	0.607206	0.906966	0.290167	0.229871	39	74
READ	SMARCA1	5	Yes	0.0293067	0.0586135	1.91513	0.0562804	0.607206	0.906966	3.1224	0.0712266	40	21
READ	PKHD1	9	Yes	0.0293907	0.0587815	-2.16017	0.118314	0.607206	0.906966	1.24737e-08	0.997464	41	41
READ	VCX2	5	Yes	0.0294667	0.0589335	1.91028	0.0526756	0.607206	0.906966	3.32759	0.0658083	42	20
READ	PUM1	5	Yes	0.02954	0.0590801	-1.54316	0.193239	0.607206	0.906966	1.30881e-08	0.997844	43	71
READ	FAM123B	7	Yes	0.0306341	0.0612682	2.2159	0.077177	0.607206	0.906966	2.617	0.0892306	44	29
READ	ATR	5	Yes	0.03084	0.0616801	-1.53148	0.191225	0.607206	0.906966	1.26976e-08	0.997857	45	69
BLCA	SLC7A9	5	Yes	0.00312983	0.00625967	-3.94421	0.0439656	0.607432	0.8972	1.07551e-07	0.991543	77	328
GBMLGG	PIK3CA	76	Yes	0.071209	0.142418	8.17728	0.116183	0.607621	0.457165	1.31034	0.116902	653	708
GBMLGG	PCSK6	5	Yes	0.071319	0.142638	2.14426	0.113781	0.607629	0.453498	2.17407	0.122936	654	699
GBMLGG	SPATA31A6	4	Yes	0.0714291	0.142858	-1.94605	0.161402	0.607638	0.535224	3.02181e-07	0.990781	655	839
GBMLGG	ARHGAP5	5	Yes	0.071579	0.143158	2.14065	0.114669	0.607985	0.455082	2.16955	0.124018	656	702
STES	DBT	4	Yes	0.00158024	0.00316047	3.45143	2.79894e-06	0.608032	0.00338472	7.73651	7.43328e-05	44	7
STAD	SCAP	7	Yes	0.0187309	0.0374619	-3.20046	0.110344	0.608561	0.878229	0.229888	0.143752	482	831
KIRC	AGRN	5	Yes	0.0146599	0.0293198	-2.62189	0.101903	0.609478	0.85655	1.08987e-07	0.993093	47	113
SARC	CAC1B	4	Yes	0.00189002	0.00378005	-3.09879	0.0715742	0.610572	0.711269	3.84164e-08	0.995187	1	32
SARC	MUC4	7	Yes	0.00252679	0.00505358	4.4784	0.0041472	0.610572	0.219802	2.94549	0.00630539	2	6
SARC	PHRF1	4	Yes	0.00304049	0.00608098	3.30951	6.11154e-05	0.610572	0.0194347	6.15175	0.000455005	3	1
SARC	TMEM132C	7	Yes	0.00442997	0.00885993	-3.94768	0.0646001	0.610572	0.684761	0.188992	0.098527	4	30
SARC	CAC1F	5	Yes	0.00480009	0.00960019	-3.22413	0.0669371	0.610572	0.686645	3.88232e-08	0.995085	5	31
STAD	IGF2BP1	4	Yes	0.0188506	0.0377011	-2.35122	0.119053	0.610991	0.878229	1.06603e-07	0.993477	483	933
STAD	ZDHHC11	4	Yes	0.0188838	0.0377675	2.52175	0.000247954	0.610991	0.151864	6.55188	0.00150293	484	12
GBMLGG	COL22A1	9	Yes	0.0720469	0.144094	2.87532	0.101508	0.611028	0.427837	1.94123	0.107695	657	661
KIRC	ZBTB40	4	Yes	0.0150196	0.0300391	-2.27943	0.127252	0.611422	0.85655	1.09001e-07	0.99356	48	131
STAD	ZBTB47	4	Yes	0.0189506	0.0379011	-2.34864	0.121706	0.611888	0.878229	1.09011e-07	0.993465	485	969
STAD	MYO1A	13	Yes	0.01904	0.03808	4.55534	0.0128025	0.613234	0.878229	2.41914	0.0158968	486	68
STAD	TDRD9	4	Yes	0.0190706	0.0381411	-2.34604	0.119705	0.613234	0.878229	1.06852e-07	0.993482	487	944
KIPAN	ANO3	4	Yes	0.00562993	0.0112599	-1.89174	0.165512	0.614233	0.818546	3.00166e-07	0.990896	69	604
KIPAN	ATXN2L	5	Yes	0.0057121	0.0114242	3.14512	0.00064424	0.614296	0.0782232	4.77374	0.0020192	70	31
BLCA	TRIM59	5	Yes	0.00321046	0.00642093	3.87099	0.000252481	0.615092	0.0725592	4.60965	0.000876422	78	26
STAD	LRRFIP2	6	Yes	0.0192102	0.0384205	-2.94683	0.0822394	0.615564	0.878229	1.0816e-07	0.992686	488	543
STAD	CAMKV	5	Yes	0.0192307	0.0384615	-2.67054	0.098287	0.615564	0.878229	1.08386e-07	0.993036	489	702
STAD	SSFA2	10	Yes	0.0192826	0.0385651	-3.83421	0.0752196	0.615564	0.878229	0.200339	0.109376	490	481
STAD	PDE4B	6	Yes	0.0193002	0.0386005	-2.94388	0.129085	0.615564	0.878229	0.244461	0.161585	491	1055
GBMLGG	ZMYM2	6	Yes	0.0728218	0.145644	-2.36559	0.194796	0.616184	0.585603	0.294892	0.222835	658	926
GBMLGG	ADCY1	5	Yes	0.0730889	0.146178	2.12409	0.0230447	0.616184	0.177847	3.4574	0.0327525	659	361
GBMLGG	ADCY10	4	Yes	0.0731213	0.146243	1.913	0.0656702	0.616184	0.33881	2.79028	0.0771295	660	540
GBMLGG	TMEM132D	12	Yes	0.0736124	0.147225	3.28878	0.0858058	0.616184	0.393356	1.90714	0.0912262	661	607
GBMLGG	MAGEC2	7	Yes	0.0736889	0.147378	2.50833	0.11106	0.616184	0.450666	2.02413	0.118262	662	684
GBMLGG	AADACL4	5	Yes	0.0737289	0.147458	2.11854	0.120654	0.616184	0.467512	2.14324	0.13012	663	719
GBMLGG	BCAM	5	Yes	0.0737689	0.147538	2.11804	0.0236973	0.616184	0.181875	3.43978	0.0335829	664	363
GBMLGG	FBXL12	4	Yes	0.0738113	0.147623	1.90646	0.0673484	0.616184	0.344182	2.76858	0.079629	665	544
GBMLGG	AQP7	13	Yes	0.0738223	0.147645	-3.44787	0.199737	0.616184	0.59002	0.529364	0.207198	666	943
GBMLGG	CYP2B6	4	Yes	0.0738613	0.147723	1.90592	0.0675251	0.616184	0.344182	2.76418	0.0800485	667	546
GBMLGG	GOLGA3	4	Yes	0.0739313	0.147863	1.90547	0.0675763	0.616184	0.344182	2.77036	0.0796081	668	547
GBMLGG	NBAS	7	Yes	0.0739818	0.147964	2.50417	0.110983	0.616184	0.450666	2.02183	0.118694	669	683
KIPAN	VHL	224	Yes	0.0058589	0.0117178	16.7233	0.00955185	0.616282	0.41806	1.45593	0.0100045	71	86
KIPAN	CDKN2A	7	Yes	0.00596493	0.0119299	3.67556	0.00133923	0.616282	0.122948	3.8541	0.00292346	72	41
KIPAN	ACACB	4	Yes	0.00601992	0.0120398	-1.88205	0.167658	0.616282	0.818546	3.00216e-07	0.990941	73	616
KIPAN	LMBRD2	4	Yes	0.00612992	0.0122598	-1.87897	0.168122	0.616282	0.818546	3.0048e-07	0.990948	74	620
KIPAN	CDH24	5	Yes	0.0061399	0.0122798	-2.20865	0.134681	0.616282	0.818546	2.99458e-07	0.99019	75	469
ORCA-IN	SRPK3	4	Yes	0.0167994	0.0335987	-2.38693	0.110379	0.616777	0.822486	3.7333e-08	0.995791	14	27
GBMLGG	ATM	7	Yes	0.0741818	0.148364	2.50213	0.111615	0.616927	0.450666	2.01916	0.119186	670	690
GBMLGG	PRDM15	9	Yes	0.0743373	0.148675	2.84219	0.107619	0.617049	0.446046	1.91847	0.114085	671	672
GBMLGG	SDK1	15	Yes	0.0744531	0.148906	3.6381	0.144181	0.617049	0.507028	1.59765	0.147418	672	790
GBMLGG	GAGE2D	5	Yes	0.0745287	0.149057	-2.12305	0.226791	0.617049	0.62384	0.317513	0.25227	673	1012
COADREAD	MBTD1	7	Yes	0.000250001	0.000500003	-3.09757	0.0699874	0.617288	0.887468	3.76495e-08	0.995202	6	421
COADREAD	FAT3	40	Yes	0.00029023	0.00058046	-8.37458	0.00545011	0.617288	0.539696	0.172723	0.0141816	7	87
COADREAD	MMP15	8	Yes	0.000299996	0.000599991	-3.37274	0.0575576	0.617288	0.887468	3.70902e-08	0.995001	8	363
COADREAD	NEK8	8	Yes	0.000319995	0.000639991	-3.35931	0.0585501	0.617288	0.887468	3.73529e-08	0.995008	9	371
COADREAD	GABBR2	11	Yes	0.00039001	0.00078002	-3.90439	0.0414236	0.617288	0.887468	3.73608e-08	0.994618	10	297
COADREAD	TRIM24	14	Yes	0.000390509	0.000781018	6.07013	0.000297974	0.617288	0.103624	3.33002	0.000658859	11	25
LGG	LTN1	4	Yes	0.0114585	0.022917	2.39629	0.00193997	0.617723	0.0631704	5.14334	0.0054823	38	32
LGG	PLXNA4	4	Yes	0.0115601	0.0231202	-2.34171	0.104338	0.617723	0.614236	9.16451e-08	0.993587	39	177
STAD	PHYHIP	5	Yes	0.0194707	0.0389415	-2.66587	0.0981529	0.619204	0.878229	1.08595e-07	0.993028	492	701
STAD	PHC3	9	Yes	0.0195918	0.0391835	-3.62624	0.0853195	0.619204	0.878229	0.209243	0.119431	493	573
STAD	KRT3	6	Yes	0.0196202	0.0392405	-2.93766	0.0827424	0.619204	0.878229	1.08179e-07	0.992698	494	549
STAD	NSMAF	4	Yes	0.0196406	0.0392812	-2.33626	0.122377	0.619204	0.878229	1.08712e-07	0.993484	495	976
STAD	PYGO2	8	Yes	0.0196606	0.0393212	-3.40676	0.098337	0.619204	0.878229	0.220486	0.132206	496	704
STAD	CDHR2	14	Yes	0.0197038	0.0394077	-4.522	0.0878175	0.619204	0.878229	0.382189	0.100503	497	598
STAD	NT5C1B	9	Yes	0.0197486	0.0394972	3.79857	0.0316467	0.619204	0.878229	2.25944	0.0362781	498	164
STAD	B3GNT4	5	Yes	0.01975	0.0395001	2.86398	0.00695018	0.619204	0.878229	3.62597	0.0116448	499	47
STAD	PTPRE	6	Yes	0.0197702	0.0395405	-2.93402	0.131705	0.619204	0.878229	0.246972	0.164079	500	1081
GBMLGG	GRM7	4	Yes	0.0749713	0.149943	1.89567	0.0701693	0.619793	0.354769	2.73944	0.0827882	674	551
COCA-CN	ALPPL2	4	Yes	0.02514	0.0502801	1.64062	0.0126102	0.619891	0.284991	5.5477	0.0213183	61	32
COCA-CN	IGLV5-45	6	Yes	0.0254862	0.0509725	2.19704	0.0211832	0.619891	0.380289	4.00793	0.0263719	62	42
GBMLGG	ZNF536	5	Yes	0.0751289	0.150258	2.10519	0.124372	0.620175	0.472434	2.12723	0.133764	675	733
KIRC	CCHCR1	4	Yes	0.0155663	0.0311326	2.54034	0.000181484	0.620745	0.0147758	6.76035	0.00118312	49	12
GBMLGG	OR11H6	4	Yes	0.075409	0.150818	-1.90806	0.165719	0.621132	0.543698	3.02587e-07	0.99087	676	848
GBMLGG	BMS1	5	Yes	0.0755487	0.151097	-2.11122	0.228214	0.621132	0.624184	0.318604	0.253575	677	1018
GBMLGG	IL1RAPL2	8	Yes	0.0756205	0.151241	2.65506	0.0816797	0.621132	0.383507	2.15597	0.0889786	678	593
GBMLGG	TRPV6	13	Yes	0.0756907	0.151381	3.38001	0.0734723	0.621132	0.362932	1.96173	0.0792642	679	564
STAD	KIF16B	13	Yes	0.019993	0.0399859	-4.33358	0.0773329	0.62184	0.878229	0.304798	0.0955888	501	501
STAD	OR51A7	10	Yes	0.0199979	0.0399958	3.99708	0.0192531	0.62184	0.878229	2.42123	0.0232978	502	100
STAD	SRFBP1	4	Yes	0.0201506	0.0403012	-2.32689	0.123214	0.62184	0.878229	1.08794e-07	0.993496	503	985
STAD	P2RY14	4	Yes	0.0201606	0.0403212	-2.32661	0.122231	0.62184	0.878229	1.08363e-07	0.99349	504	973
STAD	SUSD4	5	Yes	0.0201708	0.0403415	-2.65125	0.0980744	0.62184	0.878229	1.06839e-07	0.993071	505	700
STAD	IL13RA1	4	Yes	0.0201906	0.0403812	-2.32605	0.123556	0.62184	0.878229	1.09039e-07	0.993496	506	989
STAD	MEFV	6	Yes	0.0202003	0.0404005	-2.92108	0.0836025	0.62184	0.878229	1.08156e-07	0.992719	507	559
STAD	RRP9	4	Yes	0.0202306	0.0404612	-2.32554	0.1235	0.62184	0.878229	1.08958e-07	0.993497	508	988
STAD	ZNF524	4	Yes	0.0202606	0.0405212	-2.32542	0.12342	0.62184	0.878229	1.0887e-07	0.993498	509	987
STAD	LAMB1	12	Yes	0.0202829	0.0405657	-4.14134	0.0864173	0.62184	0.878229	0.314521	0.104748	510	581
STAD	PLEKHH3	6	Yes	0.0203203	0.0406405	-2.91732	0.0825929	0.62184	0.878229	1.06734e-07	0.992733	511	546
STAD	HELB	6	Yes	0.0203703	0.0407405	-2.9152	0.0839724	0.62184	0.878229	1.08231e-07	0.992726	512	563
STAD	CPEB1	4	Yes	0.0203706	0.0407412	-2.32247	0.123667	0.62184	0.878229	1.08885e-07	0.993502	513	992
ORCA-IN	SLC9A4	4	Yes	0.0196835	0.039367	2.57974	0.0272001	0.621953	0.822486	3.02251	0.0360019	15	8
ORCA-IN	ADGRV1	4	Yes	0.0203192	0.0406385	-2.31921	0.116099	0.621953	0.822486	3.75135e-08	0.995849	16	29
ORCA-IN	KLHL1	5	Yes	0.0205704	0.0411409	-2.67587	0.090123	0.621953	0.822486	1.36214e-08	0.997142	17	20
GBMLGG	ABP1	4	Yes	0.0760313	0.152063	1.88708	0.191796	0.621961	0.581111	1.90671	0.19998	680	919
GBMLGG	ADAMTS7	10	Yes	0.0760382	0.152076	2.96559	0.0875277	0.621961	0.397801	1.99856	0.0932426	681	613
GBMLGG	COX10	5	Yes	0.0762289	0.152458	2.09382	0.127612	0.621961	0.476577	2.11428	0.136948	682	746
GBMLGG	DOCK2	10	Yes	0.0762382	0.152476	2.96311	0.0867253	0.621961	0.396093	2.00266	0.0927662	683	610
GBMLGG	DCP1B	8	Yes	0.076817	0.153634	-2.64828	0.162143	0.622743	0.535224	0.271025	0.192475	684	844
GBMLGG	STK10	4	Yes	0.0768513	0.153703	1.88096	0.0744458	0.622743	0.365795	2.70231	0.0868342	685	566
GBMLGG	DNAH8	24	Yes	0.076867	0.153734	4.55751	0.11107	0.622743	0.450666	1.56424	0.114379	686	685
GBMLGG	N4BP2	4	Yes	0.0769213	0.153843	1.88069	0.0744921	0.622743	0.365795	2.70578	0.0865031	687	567
GBMLGG	CSPG4	7	Yes	0.0769938	0.153988	2.46928	0.185748	0.622743	0.572451	1.71436	0.191321	688	902
GBMLGG	RP1	16	Yes	0.0770046	0.154009	-3.72287	0.175222	0.622743	0.559825	0.511861	0.183222	689	872
STES	ALDH3B1	4	Yes	0.00166004	0.00332008	-3.45416	0.0591904	0.62325	0.928872	1.07202e-07	0.99209	45	505
STES	POLN	4	Yes	0.00180027	0.00360054	3.42491	5.72751e-06	0.62325	0.00538704	7.24107	0.000109228	46	9
STES	IL12RB2	8	Yes	0.00180407	0.00360814	4.94781	0.000520169	0.62325	0.110081	3.53528	0.00110929	47	40
STES	MID2	7	Yes	0.00181992	0.00363985	-4.6032	0.0290099	0.62325	0.84099	1.06379e-07	0.990877	48	292
STES	FRMD4A	13	Yes	0.00183448	0.00366897	-6.32089	0.0267095	0.62325	0.824282	0.288718	0.0364145	49	272
STES	EDEM1	6	Yes	0.00185013	0.00370027	-4.26667	0.0350037	0.62325	0.885102	1.05312e-07	0.991227	50	333
STES	HP1BP3	5	Yes	0.00187748	0.00375496	3.88651	0.000221881	0.62325	0.0686717	4.67041	0.000791697	51	27
LUAD	S1PR1	10	Yes	0.000202288	0.000404576	6.41952	5.32803e-05	0.623403	0.0271116	3.68168	0.000163182	4	17
LUAD	ACPT	5	Yes	0.000229999	0.000459998	-4.54532	0.0269629	0.623403	0.854662	9.9086e-08	0.99099	5	288
LUAD	ADAMTS5	24	Yes	0.000234331	0.000468661	-9.8029	0.00522409	0.623403	0.384817	0.266113	0.00924862	6	123
LUAD	CUL9	12	Yes	0.000238304	0.000476608	-6.97644	0.00859592	0.623403	0.52122	0.109272	0.0286916	7	151
GBMLGG	ADCY5	7	Yes	0.0772538	0.154508	2.46644	0.0457033	0.623852	0.269766	2.63592	0.054433	690	472
UCEC	AHCTF1	7	Yes	0.000589996	0.00117999	-2.02936	0.127059	0.624375	0.762141	3.25905e-08	0.996168	6	259
UCEC	SHROOM3	7	Yes	0.000699995	0.00139999	-2.00188	0.128921	0.624375	0.762141	3.23891e-08	0.996197	7	264
UCEC	ZNF292	11	Yes	0.000760011	0.00152002	-2.64708	0.0816098	0.624375	0.762141	1.20717e-08	0.997193	8	177
UCEC	DNAH3	13	Yes	0.000769989	0.00153998	-2.91061	0.0681129	0.624375	0.762141	1.21316e-08	0.997056	9	157
CLLE-ES	IGHV1-69	25	Yes	0.0536542	0.107308	-3.60288	0.105683	0.625966	0.493188	0.329864	0.124374	12	15
KIRC	NRIP1	4	Yes	0.0162662	0.0325325	2.52372	0.000239065	0.627434	0.0166833	6.59327	0.00147196	50	14
KIRC	GRAMD1B	4	Yes	0.0163762	0.0327524	2.52114	0.0371973	0.627434	0.559103	2.76137	0.0457296	51	65
GBMLGG	TUBBP5	5	Yes	0.0780088	0.156018	2.07804	0.132531	0.628273	0.487534	2.09834	0.141204	691	755
GBMLGG	SPINT1	7	Yes	0.0780268	0.156054	2.45803	0.122671	0.628273	0.472046	1.98194	0.129484	692	724
GBMLGG	ATP11C	7	Yes	0.0785127	0.157025	2.45207	0.0481627	0.630046	0.280128	2.61504	0.0567679	693	479
GBMLGG	ALDH3A1	4	Yes	0.078679	0.157358	-1.87763	0.168891	0.630046	0.550146	3.02008e-07	0.990945	694	855
GBMLGG	RHAG	4	Yes	0.078679	0.157358	-1.87771	0.169253	0.630046	0.550221	3.02834e-07	0.990942	694	857
GBMLGG	ALPPL2	6	Yes	0.0786992	0.157398	2.26421	0.0843373	0.630046	0.389658	2.32486	0.093857	696	603
STAD	METTL17	5	Yes	0.0206808	0.0413616	-2.64018	0.0983321	0.63008	0.878229	1.06367e-07	0.99309	514	703
GBMLGG	ANO4	5	Yes	0.0790388	0.158078	2.06714	0.0317932	0.630087	0.219695	3.24933	0.0427215	697	403
GBMLGG	SULF2	5	Yes	0.0791988	0.158398	2.06606	0.224599	0.630087	0.62241	1.71757	0.230254	698	1001
GBMLGG	RNF128	4	Yes	0.0793413	0.158683	1.8624	0.0797969	0.630087	0.379376	2.6563	0.0924076	699	586
GBMLGG	DGKD	7	Yes	0.0793487	0.158697	2.44208	0.124867	0.630087	0.473305	1.97264	0.132117	700	735
GBMLGG	TRPV5	10	Yes	0.0795076	0.159015	2.91811	0.145229	0.630087	0.507028	1.73211	0.150627	701	798
GBMLGG	ATF7IP2	8	Yes	0.0796706	0.159341	2.60524	0.0913101	0.630087	0.407676	2.10768	0.0987158	702	624
GBMLGG	SORCS3	4	Yes	0.0796913	0.159383	1.85926	0.0806549	0.630087	0.382801	2.65025	0.0933026	703	587
GBMLGG	CEP97	5	Yes	0.0797188	0.159438	2.06046	0.0329482	0.630087	0.223342	3.22727	0.0438727	704	411
GBMLGG	GABRE	4	Yes	0.0798313	0.159663	1.85824	0.080969	0.630087	0.383507	2.64897	0.09358	705	588
GBMLGG	ADAMTS10	4	Yes	0.0799213	0.159843	1.85757	0.0821801	0.630087	0.383507	2.64327	0.0941038	706	597
GBMLGG	OR4F6	4	Yes	0.0799713	0.159943	1.8568	0.0814154	0.630087	0.383507	2.64474	0.094033	707	591
GBMLGG	OVCH1	4	Yes	0.0800613	0.160123	1.85618	0.0820811	0.630087	0.383507	2.64187	0.094276	708	595
GBMLGG	FILIP1	8	Yes	0.0805019	0.161004	2.59535	0.0925637	0.630727	0.409337	2.10061	0.10015	709	630
GBMLGG	PRKCG	4	Yes	0.0805613	0.161123	1.8528	0.0826167	0.630727	0.383965	2.63533	0.0950374	710	598
GBMLGG	OR2M2	4	Yes	0.0806613	0.161323	1.85225	0.0826393	0.630727	0.383965	2.6382	0.0952615	711	599
GBMLGG	UBQLN3	6	Yes	0.0806667	0.161333	2.24319	0.0889546	0.630727	0.402317	2.30058	0.0986257	712	616
GBMLGG	PI4KA	5	Yes	0.0807086	0.161417	-2.06222	0.236456	0.630727	0.631877	0.324497	0.261167	713	1042
CLLE-ES	USH2A	4	Yes	0.0601057	0.120211	1.52332	0.026245	0.630825	0.183715	4.39307	0.0422068	13	10
CLLE-ES	BRAF	6	Yes	0.0649565	0.129913	1.91015	0.0639308	0.630825	0.402006	2.87616	0.076911	14	11
CLLE-ES	SF3B1	18	Yes	0.0723779	0.144756	2.99605	0.0736175	0.630825	0.402006	2.14714	0.0808539	15	12
CLLE-ES	MYD88	5	Yes	0.0875498	0.1751	-1.42386	0.225347	0.630825	0.602534	3.93656e-08	0.996728	16	26
CLLE-ES	LRP2	4	Yes	0.0895164	0.179033	1.35898	0.0869591	0.630825	0.434795	3.23198	0.105875	17	14
CLLE-ES	IGHV3-23	6	Yes	0.0967476	0.193495	-1.53165	0.207854	0.630825	0.581991	3.91671e-08	0.996608	18	25
CLLE-ES	IGLV7-46	7	Yes	0.096889	0.193778	-1.64015	0.19208	0.630825	0.57966	3.90586e-08	0.996491	19	23
CLLE-ES	TACC2	4	Yes	0.102167	0.204333	1.30048	0.116151	0.630825	0.505427	2.96963	0.134762	20	16
CLLE-ES	XPO1	4	Yes	0.104361	0.208723	-1.17883	0.271508	0.630825	0.633519	1.0812e-07	0.995373	21	30
CLLE-ES	IGHJ5	15	Yes	0.109281	0.218562	-2.23343	0.198741	0.630825	0.57966	0.294828	0.226769	22	24
CLLE-ES	IGKV4-1	5	Yes	0.11103	0.222059	-1.32946	0.241412	0.630825	0.603531	3.9366e-08	0.996838	23	28
CLLE-ES	ARID1A	4	Yes	0.111477	0.222954	1.26306	0.137582	0.630825	0.535039	2.79815	0.155386	24	18
CLLE-ES	TTN	5	Yes	0.114537	0.229073	1.28935	0.122746	0.630825	0.505427	2.90732	0.140934	25	17
CLLE-ES	ZNF292	8	Yes	0.117153	0.234306	1.63911	0.151721	0.630825	0.558974	2.31674	0.16391	26	19
STAD	KRT19	4	Yes	0.0207706	0.0415412	-2.31707	0.122046	0.630879	0.878229	1.06877e-07	0.993522	515	971
STAD	ZNF229	5	Yes	0.0208208	0.0416416	-2.63734	0.100672	0.630879	0.878229	1.08667e-07	0.993078	516	727
STAD	TMF1	8	Yes	0.0208279	0.0416557	3.55068	0.0216563	0.630879	0.878229	2.52892	0.0268146	517	109
UCS	USP10	3	Yes	0.0179407	0.0358813	-2.86817	0.107653	0.631584	0.522625	0.217803	0.139643	2	21
UCS	ZFAT	3	Yes	0.0184244	0.0368489	2.37648	0.00271761	0.631584	0.128143	5.52123	0.00708961	3	1
UCS	MAGEC2	3	Yes	0.0215288	0.0430576	2.34206	0.00373231	0.631584	0.128143	5.46692	0.00921729	4	3
UCS	KLHL4	3	Yes	0.0263264	0.0526528	2.29075	0.00662413	0.631584	0.170571	4.76879	0.0130007	5	4
UCS	CASZ1	4	Yes	0.0277206	0.0554411	2.73394	0.0122077	0.631584	0.195076	3.62187	0.0194185	6	6
UCS	LRP1B	5	Yes	0.0281119	0.0562238	-3.3178	0.12264	0.631584	0.522625	0.38854	0.133553	7	24
UCS	RYR2	3	Yes	0.0294307	0.0588615	-2.62917	0.0891623	0.631584	0.483353	1.31022e-08	0.997182	8	19
UCS	ZBTB7B	5	Yes	0.0300199	0.0600398	-3.26397	0.13629	0.631584	0.522625	0.410157	0.148155	9	26
UCS	CHEK2	3	Yes	0.0334623	0.0669247	2.22194	0.00939475	0.631584	0.193532	4.66091	0.0174279	10	5
UCS	NBPF1	4	Yes	0.0379308	0.0758615	2.58765	0.0246457	0.631584	0.230774	3.18385	0.0337417	11	11
UCS	PCLO	3	Yes	0.0399129	0.0798258	2.16522	0.0152874	0.631584	0.196826	4.04444	0.0253764	12	8
UCS	MT-CO1	9	Yes	0.0454301	0.0908602	3.57849	0.0646128	0.631584	0.415945	2.1045	0.0714238	13	16
UCS	DST	3	Yes	0.046807	0.0936139	2.10676	0.0226399	0.631584	0.230774	3.72245	0.0340061	14	9
UCS	CEL	3	Yes	0.0485002	0.0970005	2.09316	0.0244904	0.631584	0.230774	3.67359	0.0361939	15	10
UCS	FER1L6	3	Yes	0.0492662	0.0985325	-2.30534	0.113968	0.631584	0.522625	1.34101e-08	0.997353	16	22
UCS	FLG	3	Yes	0.0524915	0.104983	-2.27085	0.162591	0.631584	0.538271	0.257861	0.19217	17	31
UCS	MUC16	4	Yes	0.0611504	0.122301	-2.40183	0.16723	0.631584	0.538271	0.270058	0.19795	18	32
UCS	TP53	50	Yes	0.0622912	0.124582	2.2804	0.0765682	0.631584	0.463913	0.395356	0.0855679	19	17
UCS	HUWE1	3	Yes	0.0633366	0.126673	1.98075	0.04297	0.631584	0.316137	3.3216	0.0570648	20	14
UCS	DOPEY1	3	Yes	0.0643848	0.12877	-2.11171	0.203787	0.631584	0.636063	0.295552	0.231675	21	33
KIPAN	DNAH3	22	Yes	0.00645759	0.0129152	-5.40033	0.0299362	0.63162	0.783911	0.151855	0.0601141	76	142
KIPAN	CCHCR1	4	Yes	0.00647707	0.0129541	2.63286	1.4106e-05	0.63162	0.00353966	8.40406	0.000279715	77	15
KIPAN	MYH10	5	Yes	0.00654441	0.0130888	3.0957	0.00109175	0.63162	0.105367	4.51076	0.00290788	78	39
GBMLGG	LGI2	7	Yes	0.0810576	0.162115	-2.44203	0.242635	0.632568	0.639528	0.446283	0.25559	714	1057
KIPAN	MUTYH	4	Yes	0.00663954	0.0132791	2.6234	1.83283e-05	0.63269	0.0040581	8.17751	0.000335466	79	17
GBMLGG	PTK2B	5	Yes	0.0811888	0.162378	2.04647	0.0367111	0.632705	0.234581	3.16784	0.0473895	715	436
GBMLGG	ANKRD30B	8	Yes	0.0813419	0.162684	2.5862	0.0940673	0.632805	0.411415	2.09193	0.101962	716	637
GBMLGG	FOXR2	5	Yes	0.0814288	0.162858	2.04463	0.144788	0.632805	0.507028	2.05558	0.152382	717	793
STAD	PLCG1	9	Yes	0.0209519	0.0419037	-3.58979	0.0878094	0.63341	0.878229	0.211582	0.121922	518	597
GBMLGG	TPO	8	Yes	0.0816419	0.163284	2.58291	0.158931	0.633578	0.530914	1.77518	0.164611	718	834
COCA-CN	NBPF1	22	Yes	0.0272024	0.0544049	3.41572	0.0608782	0.633801	0.685788	2.36862	0.0628076	63	66
COCA-CN	NFASC	4	Yes	0.0272301	0.0544602	-0.946385	0.307823	0.633801	0.805423	3.81523e-08	0.997323	64	214
COCA-CN	LILRB3	9	Yes	0.0281305	0.0562609	2.44309	0.0432926	0.633801	0.562804	3.0307	0.0466959	65	58
COCA-CN	CNTN6	5	Yes	0.0287102	0.0574203	-1.09184	0.276733	0.633801	0.805423	3.78986e-08	0.997153	66	180
COCA-CN	THBS2	6	Yes	0.0291798	0.0583595	-1.24532	0.243906	0.633801	0.805423	3.74839e-08	0.996963	67	155
COCA-CN	TAS2R19	10	Yes	0.0293181	0.0586362	2.5631	0.0237371	0.633801	0.416228	3.38573	0.0283411	68	43
COCA-CN	TP53	58	Yes	0.0303863	0.0607727	4.33669	0.0452988	0.633801	0.578903	2.33885	0.0542132	69	59
COCA-CN	IGLV5-48	6	Yes	0.0310868	0.0621735	2.12818	0.0290849	0.633801	0.437191	3.78144	0.0330149	70	49
COCA-CN	CDC27	15	Yes	0.0326301	0.0652603	2.86796	0.046769	0.633801	0.582458	2.74998	0.0483958	71	60
COCA-CN	TLL1	7	Yes	0.033455	0.06691	2.10155	0.0284246	0.633801	0.437191	3.76878	0.0344061	72	48
COCA-CN	ERBB2	4	Yes	0.0338796	0.0677592	1.58624	0.0165927	0.633801	0.320792	5.1871	0.0277834	73	39
COCA-CN	POTEF	4	Yes	0.0352695	0.0705391	1.57929	0.0151988	0.633801	0.311475	5.54734	0.0219197	74	36
COCA-CN	SVIL	5	Yes	0.036491	0.072982	1.56224	0.0331874	0.633801	0.472138	4.732	0.0379944	75	53
COCA-CN	HLA-DRB5	6	Yes	0.0375774	0.0751547	2.02659	0.0306868	0.633801	0.444958	3.6689	0.0371982	76	52
COCA-CN	HK3	4	Yes	0.0377894	0.0755788	1.56685	0.0295713	0.633801	0.437191	4.87471	0.0345968	77	51
COCA-CN	NALCN	4	Yes	0.0377994	0.0755988	1.56667	0.0269992	0.633801	0.433136	4.67207	0.0388285	78	46
COCA-CN	MUC5B	13	Yes	0.0378695	0.075739	2.49288	0.101764	0.633801	0.805423	2.31109	0.102936	79	87
COCA-CN	MUC19	5	Yes	0.0402802	0.0805605	-1.04714	0.287215	0.633801	0.805423	3.80257e-08	0.997211	82	191
COCA-CN	PCDH17	5	Yes	0.0402802	0.0805605	-1.04714	0.287215	0.633801	0.805423	3.80257e-08	0.997211	82	191
COCA-CN	POTED	5	Yes	0.0402802	0.0805605	-1.04714	0.287215	0.633801	0.805423	3.80257e-08	0.997211	82	191
COCA-CN	PTPN13	5	Yes	0.0402802	0.0805605	-1.04714	0.287215	0.633801	0.805423	3.80257e-08	0.997211	82	191
COCA-CN	VPS13A	5	Yes	0.0402802	0.0805605	-1.04714	0.287215	0.633801	0.805423	3.80257e-08	0.997211	82	191
COCA-CN	SCN5A	7	Yes	0.0403251	0.0806502	2.03691	0.0416974	0.633801	0.551576	3.42229	0.0488297	85	57
COCA-CN	ADCY8	6	Yes	0.0407176	0.0814353	1.96314	0.0490971	0.633801	0.597084	3.34699	0.0531914	86	62
COCA-CN	MUC2	31	Yes	0.0413373	0.0826747	3.44593	0.092091	0.633801	0.805423	2.07099	0.0994008	87	85
COCA-CN	ANKLE1	4	Yes	0.0414102	0.0828203	-0.86377	0.336311	0.633801	0.805423	3.86452e-08	0.997461	92	250
COCA-CN	CHD3	4	Yes	0.0414102	0.0828203	-0.86377	0.336311	0.633801	0.805423	3.86452e-08	0.997461	92	250
COCA-CN	CORO7	4	Yes	0.0414102	0.0828203	-0.86377	0.336311	0.633801	0.805423	3.86452e-08	0.997461	92	250
COCA-CN	CORO7-PAM16	4	Yes	0.0414102	0.0828203	-0.86377	0.336311	0.633801	0.805423	3.86452e-08	0.997461	92	250
COCA-CN	GLIS1	4	Yes	0.0414102	0.0828203	-0.86377	0.336311	0.633801	0.805423	3.86452e-08	0.997461	92	250
COCA-CN	KCNT1	4	Yes	0.0414102	0.0828203	-0.86377	0.336311	0.633801	0.805423	3.86452e-08	0.997461	92	250
COCA-CN	NAMPTP1	4	Yes	0.0414102	0.0828203	-0.86377	0.336311	0.633801	0.805423	3.86452e-08	0.997461	92	250
COCA-CN	NBAS	4	Yes	0.0414102	0.0828203	-0.86377	0.336311	0.633801	0.805423	3.86452e-08	0.997461	92	250
COCA-CN	SCN9A	4	Yes	0.0414102	0.0828203	-0.86377	0.336311	0.633801	0.805423	3.86452e-08	0.997461	92	250
COCA-CN	STOX2	4	Yes	0.0414102	0.0828203	-0.86377	0.336311	0.633801	0.805423	3.86452e-08	0.997461	92	250
COCA-CN	HLA-C	6	Yes	0.0414877	0.0829754	1.9441	0.061811	0.633801	0.685788	3.10972	0.0691318	98	67
COCA-CN	GOLGA6L2	28	Yes	0.0416663	0.0833325	3.30807	0.085169	0.633801	0.80402	2.14879	0.0891805	99	75
COCA-CN	MAST2	4	Yes	0.0420292	0.0840584	1.54616	0.0269992	0.633801	0.433136	4.82321	0.0363198	100	46
BLCA	MAZ	6	Yes	0.00339044	0.00678089	-4.28712	0.0350114	0.634569	0.8972	1.06404e-07	0.991187	79	265
BLCA	C10orf137	8	Yes	0.00342555	0.0068511	-5.04751	0.0224882	0.634569	0.8972	3.93976e-08	0.99384	80	179
BLCA	MKL2	5	Yes	0.00350051	0.00700101	3.84776	0.000310579	0.634569	0.0820602	4.48707	0.00101763	81	28
BLCA	OR4M1	7	Yes	0.00350938	0.00701876	-4.66343	0.0283354	0.634569	0.8972	1.07218e-07	0.990808	82	216
BLCA	SEMA3C	8	Yes	0.0035747	0.0071494	-5.00929	0.0371626	0.634569	0.8972	0.16103	0.0687316	83	284
BLCA	TNS3	11	Yes	0.0035984	0.00719679	-5.82218	0.032582	0.634569	0.8972	0.245713	0.0486593	84	250
BLCA	SIN3A	7	Yes	0.00360937	0.00721874	-4.65245	0.0457978	0.634569	0.8972	0.170966	0.0784508	85	342
GBMLGG	LOC401010	4	Yes	0.0820713	0.164143	1.84057	0.0866901	0.63478	0.396093	2.61034	0.0986673	719	609
GBMLGG	CTTNBP2	6	Yes	0.0821243	0.164249	2.22893	0.0110238	0.63478	0.114173	3.93387	0.0186633	720	269
GBMLGG	NKX2-2	5	Yes	0.0821386	0.164277	-2.04763	0.151059	0.63478	0.51787	3.02637e-07	0.990542	721	812
STAD	OAF	4	Yes	0.0210739	0.0421478	2.46739	0.044558	0.635566	0.878229	2.66601	0.0537203	519	251
STAD	ADAMTSL1	11	Yes	0.0211704	0.0423407	-3.93905	0.070416	0.635566	0.878229	0.195885	0.104514	520	450
STAD	KCNN2	13	Yes	0.0212778	0.0425556	4.45725	0.0160572	0.635566	0.878229	2.35526	0.0195387	521	80
STAD	ENOX1	7	Yes	0.021281	0.0425621	-3.12698	0.116335	0.635566	0.878229	0.23507	0.149537	522	893
STAD	KCNT2	27	Yes	0.0212879	0.0425757	6.29816	0.0191083	0.635566	0.878229	1.92503	0.0212613	523	96
STAD	ANKS1B	9	Yes	0.0213319	0.0426638	-3.58086	0.0882727	0.635566	0.878229	0.211975	0.122378	524	605
STAD	KIFC3	4	Yes	0.0213406	0.0426813	-2.30742	0.124752	0.635566	0.878229	1.08731e-07	0.993525	525	1003
STAD	KRI1	7	Yes	0.021451	0.0429021	-3.12298	0.11673	0.635566	0.878229	0.235242	0.149885	526	897
STAD	ZFP57	4	Yes	0.0214606	0.0429213	-2.30423	0.124965	0.635566	0.878229	1.08691e-07	0.993529	527	1005
STAD	LAMB3	12	Yes	0.0214666	0.0429332	-4.09464	0.0877189	0.635566	0.878229	0.315312	0.10594	528	595
STAD	BHLHE23	4	Yes	0.0215006	0.0430013	-2.30344	0.124747	0.635566	0.878229	1.08783e-07	0.993523	529	1002
STAD	WHSC1L1	12	Yes	0.0215466	0.0430932	-4.09264	0.0635995	0.635566	0.878229	0.189408	0.0975663	530	400
STAD	RALBP1	5	Yes	0.0215508	0.0431016	-2.62043	0.10161	0.635566	0.878229	1.08538e-07	0.9931	531	736
STES	CARNS1	5	Yes	0.00203007	0.00406014	-3.78839	0.0465663	0.635695	0.928872	1.0453e-07	0.991736	52	414
STES	REV1	6	Yes	0.00203488	0.00406976	4.20202	0.00158688	0.635695	0.219451	3.4432	0.00304228	53	61
STES	SULF1	22	Yes	0.00209082	0.00418165	-8.07532	0.0117022	0.635695	0.619117	0.255857	0.0194579	54	160
STES	DROSHA	4	Yes	0.00210005	0.00420011	-3.37062	0.060315	0.635695	0.928872	1.04387e-07	0.992208	55	516
STES	OVGP1	5	Yes	0.00211007	0.00422015	-3.76855	0.0485912	0.635695	0.928872	1.06938e-07	0.99174	56	431
STES	MCF2L2	8	Yes	0.00214026	0.00428052	-4.91751	0.0306855	0.635695	0.851562	0.146349	0.0589853	57	304
LIHC	ZNF835	5	Yes	0.00059667	0.00119334	4.20758	1.97357e-06	0.63605	0.000549738	6.71287	4.03142e-05	4	7
GBMLGG	RAG1	6	Yes	0.0825411	0.165082	2.2238	0.0112934	0.637007	0.116102	3.93117	0.0190481	722	271
GBMLGG	AMPD1	6	Yes	0.0827411	0.165482	2.22108	0.180497	0.637668	0.569145	1.81708	0.185406	723	883
KIPAN	SP8	6	Yes	0.00677986	0.0135597	-2.48269	0.112668	0.637985	0.818546	1.10114e-07	0.993271	80	383
GBMLGG	THSD7B	14	Yes	0.0829556	0.165911	3.38463	0.149035	0.638404	0.51515	1.6211	0.153058	724	806
GBMLGG	MAP3K15	5	Yes	0.0832986	0.166597	-2.03686	0.240119	0.638404	0.635311	0.327027	0.264548	725	1052
GBMLGG	NUP98	4	Yes	0.083509	0.167018	-1.83213	0.174447	0.638404	0.559276	3.02719e-07	0.991053	726	869
GBMLGG	FPR2	4	Yes	0.0835913	0.167183	1.82916	0.0896584	0.638404	0.404843	2.58899	0.10195	727	617
GBMLGG	ZZEF1	4	Yes	0.083919	0.167838	-1.82903	0.174882	0.638404	0.559825	3.02851e-07	0.99106	728	870
GBMLGG	AACS	4	Yes	0.0839413	0.167883	1.82694	0.0905102	0.638404	0.407591	2.58599	0.101744	729	618
GBMLGG	CCDC60	7	Yes	0.0841207	0.168241	2.39194	0.136101	0.638404	0.491891	1.93666	0.143005	730	770
GBMLGG	GNAT3	5	Yes	0.0841287	0.168257	2.01879	0.149403	0.638404	0.515784	2.036	0.158068	731	807
GBMLGG	PTCHD1	5	Yes	0.0842786	0.168557	-2.02573	0.294173	0.638404	0.70104	0.477012	0.305142	732	1169
GBMLGG	HTR5A	6	Yes	0.0843249	0.16865	2.20474	0.098683	0.638404	0.42297	2.24903	0.108052	733	650
GBMLGG	AGAP4	6	Yes	0.084402	0.168804	-2.23925	0.133102	0.638404	0.487534	3.02297e-07	0.990111	734	760
GBMLGG	CEACAM5	5	Yes	0.0844487	0.168897	2.01603	0.151176	0.638404	0.51787	2.03178	0.159057	735	813
GBMLGG	BNC2	6	Yes	0.0845349	0.16907	2.20167	0.254549	0.638404	0.65492	1.5954	0.25805	736	1082
GBMLGG	ARHGAP32	4	Yes	0.0845613	0.169123	1.82113	0.0934409	0.638404	0.410541	2.56146	0.105468	737	634
GBMLGG	ZNF208	11	Yes	0.0846016	0.169203	2.96957	0.181348	0.638404	0.569414	1.60721	0.185651	738	887
GBMLGG	NPAS3	4	Yes	0.0848813	0.169763	1.81877	0.0930802	0.638404	0.410239	2.55848	0.105711	739	632
GBMLGG	RAP1GDS1	4	Yes	0.0848889	0.169778	-1.82073	0.275479	0.638404	0.682815	0.351734	0.297177	740	1124
GBMLGG	KCNB2	12	Yes	0.0849907	0.169981	3.11102	0.112183	0.638404	0.450924	1.81987	0.117374	741	692
GBMLGG	TACR3	7	Yes	0.0850137	0.170027	2.38133	0.20683	0.638404	0.602749	1.67532	0.210874	742	956
STAD	LAMA4	16	Yes	0.0217688	0.0435376	-4.70626	0.0803811	0.638763	0.878229	0.374635	0.0928896	532	523
STAD	FNDC1	13	Yes	0.0219119	0.0438238	-4.26776	0.0803079	0.638763	0.878229	0.308056	0.0985645	533	522
STAD	NRAS	4	Yes	0.022014	0.0440279	2.44472	0.0490065	0.638763	0.878229	2.62379	0.0579074	534	284
STAD	DAZAP1	8	Yes	0.0220307	0.0440613	-3.33715	0.102599	0.638763	0.878229	0.224018	0.136351	535	748
STAD	PPP1R36	6	Yes	0.0220348	0.0440696	3.04723	0.0277095	0.638763	0.878229	2.64144	0.034134	536	144
STAD	USP49	5	Yes	0.0220384	0.0440769	2.81514	0.00939518	0.638763	0.878229	3.47335	0.0147369	537	57
STAD	CHD1	7	Yes	0.0220611	0.0441221	-3.10817	0.118147	0.638763	0.878229	0.236429	0.151226	538	920
STAD	ATG2B	9	Yes	0.0220619	0.0441239	-3.5555	0.0896566	0.638763	0.878229	0.213167	0.123741	539	622
STAD	ZMYM4	14	Yes	0.0221042	0.0442084	-4.40827	0.0739535	0.638763	0.878229	0.301054	0.0921888	540	475
STAD	ASTE1	10	Yes	0.0221784	0.0443567	-3.72815	0.0802108	0.638763	0.878229	0.204771	0.114354	541	520
STAD	ZNF438	7	Yes	0.0222111	0.0444221	-3.10409	0.117763	0.638763	0.878229	0.236049	0.150866	542	908
[truncated: 63,536 more rows]
